# Supplementary material for: Genomic Expression Analyses Reveal Lysosomal, Innate Immunity Proteins, as Disease Correlates in Murine Models of a Lysosomal Storage Disorder
Source: PLoS One. 2012 Oct 19;7(10):e48273. doi: 10.1371/journal.pone.0048273 (PMC3477142; doi:10.1371/journal.pone.0048273)
Supplement: Table S2 — List of differentially expressed genes in the liver across three age group (20–71 days) of Npc1−/− mice. Up regulated innate immunity genes listed in InnateDB are shown in bold letters. (XLS) [file pone.0048273.s005.xls]

## Sheet: Liver gene list
Liver gene list with 'fold change ³1.5, p< 0.05' in Npc1-/- mice.
Gene	Accession	EntrezGene	Control mean signal	NPC mean signal	Fold change	P value
Mmp12: matrix metallopeptidase 12	BC019135	17381	15.56	1250.45	80.37	0.021933
Il7r: interleukin 7 receptor	AI573431	16197	14.19	784.38	55.29	0.0159
Gpnmb: glycoprotein (transmembrane) nmb	NM_053110	93695	75.95	3669.52	48.32	0.015522
LOC100045707 /// Pou3f1: similar to long overlapping ORF; NH2 terminus uncertain /// POU domain, class 3, transcription factor 1	BG065255	100045707 /// 18991	3.64	143.85	39.5	0.025162
Lgals3: lectin, galactose binding, soluble 3	X16834	16854	129.59	4715.89	36.39	0.008083
Egr2: early growth response 2	X06746	13654	10.16	261.86	25.78	0.023355
Capg: capping protein (actin filament), gelsolin-like	BB136012	12332	17.26	443.26	25.69	0.015327
Clec4d: C-type lectin domain family 4, member d	NM_010819	17474	7.21	181.39	25.15	0.046404
Nupr1: nuclear protein 1	NM_019738	56312	9.1	217.83	23.94	0.029129
Gpr137b /// Gpr137b-ps /// LOC100044979: G protein-coupled receptor 137B /// G protein-coupled receptor 137B, pseudogene /// similar to Gpr137b protein	BB726971	100044979 /// 664862 /// 83924	64.93	1508.72	23.23	0.009804
Klra3 /// Klra9: killer cell lectin-like receptor, subfamily A, member 3 /// killer cell lectin-like receptor subfamily A, member 9	U49865	16634 /// 16640	22.27	507.91	22.81	0.014999
Clec7a: C-type lectin domain family 7, member a	NM_020008	56644	189.31	4068.84	21.49	0.004515
Camp: cathelicidin antimicrobial peptide	NM_009921	12796	19.94	425.15	21.32	0.049509
Mm.138637.1	AI426376		15.23	318.6	20.92	0.017907
Slamf7: SLAM family member 7	AK016183	75345	5.81	111.33	19.18	0.03654
Mm.201472.1	AW546472		21.04	364.93	17.34	0.029388
Speg: SPEG complex locus	NM_007463	11790	6.87	110.04	16.02	0.014032
Bcl2a1a /// Bcl2a1b /// Bcl2a1d: B-cell leukemia/lymphoma 2 related protein A1a /// B-cell leukemia/lymphoma 2 related protein A1b /// B-cell leukemia/lymphoma 2 related protein A1d	L16462	12044 /// 12045 /// 12047	60.29	940.91	15.61	0.027217
Odz4: odd Oz/ten-m homolog 4 (Drosophila)	AB025413	23966	7.92	122.86	15.51	0.032413
Ms4a7: membrane-spanning 4-domains, subfamily A, member 7	BC024402	109225	24.32	366.77	15.08	0.045594
Myo5a: myosin VA	BQ174518	17918	18.9	269.4	14.25	0.017209
Bex1: brain expressed gene 1	NM_009052	19716	29.22	389.02	13.31	0.009079
Hvcn1: hydrogen voltage-gated channel 1	BC021548	74096	28.65	373.47	13.04	0.01645
Dnmt3a: DNA methyltransferase 3A	BB795491	13435	71.86	924.62	12.87	0.009733
Mm.153832.1	BB493888		10.95	138.43	12.64	0.016738
Slamf8: SLAM family member 8	BC024587	74748	18.34	229.11	12.49	0.020381
Sema4d: sema domain, immunoglobulin domain (Ig), transmembrane domain (TM) and short cytoplasmic domain, (semaphorin) 4D	AV256403	20354	18.23	227.61	12.49	0.025257
Atf3: activating transcription factor 3	BC019946	11910	70.51	860.69	12.21	0.014286
Rgs1: regulator of G-protein signaling 1	NM_015811	50778	29.88	351.91	11.78	0.021744
Gp49a /// Lilrb4: glycoprotein 49 A /// leukocyte immunoglobulin-like receptor, subfamily B, member 4	U05264	14727 /// 14728	188.76	2207.88	11.7	0.01692
Ahnak2: AHNAK nucleoprotein 2	BB378317	100041194	27.67	320.86	11.6	0.022792
Pik3r5: phosphoinositide-3-kinase, regulatory subunit 5, p101	AV230647	320207	15.22	171.32	11.26	0.0137
Cxcr4: chemokine (C-X-C motif) receptor 4	D87747	12767	29.51	317.48	10.76	0.003606
Myo1f: myosin IF	AK021181	17916	23.47	238.34	10.15	0.01394
Cd300lf /// LOC100047115: CD300 antigen like family member F /// similar to CD300 antigen like family member F	BM230330	100047115 /// 246746	36.25	360.4	9.94	0.005108
Soat1: sterol O-acyltransferase 1	BG064396	20652	114.74	1126.73	9.82	0.012554
Cd300lb: CD300 antigen like family member B	BB230267	217304	77.02	746.8	9.7	0.013069
Plek: pleckstrin	AF181829	56193	58.77	558.05	9.5	0.008076
Emp1: epithelial membrane protein 1	U25633	13730	59.12	553.55	9.36	0.01074
S100a9: S100 calcium binding protein A9 (calgranulin B)	NM_009114	20202	253.61	2305.78	9.09	0.014134
Nckap1l: NCK associated protein 1 like	BM238906	105855	20.75	185.81	8.95	0.015858
Arhgap25: Rho GTPase activating protein 25	BM241218	232201	70.91	632.45	8.92	0.011985
S100a8: S100 calcium binding protein A8 (calgranulin A)	NM_013650	20201	226.46	1966.1	8.68	0.015034
C3ar1: complement component 3a receptor 1	BB333624	12267	42.98	363.77	8.46	0.014682
Defb1: defensin beta 1	BC024380	13214	52.74	444.64	8.43	0.000258
Igsf6: immunoglobulin superfamily, member 6	NM_030691	80719	58.66	492.31	8.39	0.013207
Cd84: CD84 antigen	NM_013489	12523	55.46	454.92	8.2	0.024278
Itgax: integrin alpha X	NM_021334	16411	76.45	624.86	8.17	0.009592
Ppbp: pro-platelet basic protein	NM_023785	57349	48.35	393.04	8.13	0.020853
Fabp4: fatty acid binding protein 4, adipocyte	BC018558	11770	19	153.74	8.09	0.001694
Cd200: CD200 antigen	AF004023	17470	48.91	395.29	8.08	0.016014
Ear2: eosinophil-associated, ribonuclease A family, member 2	AF306665	13587	169.65	1336.95	7.88	0.016832
Mical1: microtubule associated monoxygenase, calponin and LIM domain containing 1	BB209438	171580	16.87	131.26	7.78	0.012989
Csf2rb2: colony stimulating factor 2 receptor, beta 2, low-affinity (granulocyte-macrophage)	NM_007781	12984	51.96	393.72	7.58	0.015997
Slc15a3: solute carrier family 15, member 3	NM_023044	65221	73.89	550.69	7.45	0.012573
Laptm5: lysosomal-associated protein transmembrane 5	BB218107	16792	249.35	1810.22	7.26	0.011077
Itgb2: integrin beta 2	NM_008404	16414	207.48	1504.23	7.25	0.011555
Elovl7: ELOVL family member 7, elongation of long chain fatty acids (yeast)	BB338945	74559	22.61	159.56	7.06	0.000298
Rragd: Ras-related GTP binding D	BF462770	52187	54.34	381.59	7.02	0.000251
Ncf4: neutrophil cytosolic factor 4	NM_008677	17972	90.29	631.8	7	0.012598
Adcy3: adenylate cyclase 3	AF458089	104111	61.71	428.85	6.95	0.01162
Lyz2: lysozyme 2	AW208566	17105	668.27	4618.54	6.91	0.012388
Glipr1: GLI pathogenesis-related 1 (glioma)	BC025083	73690	47.13	325.76	6.91	0.040178
Slc6a8: solute carrier family 6 (neurotransmitter transporter, creatine), member 8	BG069516	102857	93.72	642.55	6.86	0.005394
Tlr13: toll-like receptor 13	BI655907	279572	52.74	360.41	6.83	0.015994
Trpv2: transient receptor potential cation channel, subfamily V, member 2	NM_011706	22368	20.34	134.8	6.63	0.00896
Plin4: perilipin 4	NM_020568	57435	92.53	598.01	6.46	0.015038
B430306N03Rik: RIKEN cDNA B430306N03 gene	BB134165	320148	55.4	356.62	6.44	0.017989
Lyz1: lysozyme 1	AV058500	17110	856.93	5483.09	6.4	0.004397
Gpx3: glutathione peroxidase 3	NM_008161	14778	115.88	723.74	6.25	0.019337
Bex2: brain expressed X-linked 2	NM_009749	12069	23.09	143.26	6.21	0.000599
Dab1: disabled homolog 1 (Drosophila)	BB644109	13131	20.42	126.11	6.18	0.024475
Gadd45b: growth arrest and DNA-damage-inducible 45 beta	AK010420	17873	63.23	382.2	6.05	0.001997
F630110N24Rik: RIKEN cDNA F630110N24 gene	AV307274	73822	87.1	525.32	6.03	0.023309
Atp6v0d2: ATPase, H+ transporting, lysosomal V0 subunit D2	BB769890	242341	310.76	1838.17	5.92	0.02002
Entpd1: ectonucleoside triphosphate diphosphohydrolase 1	AV117919	12495	36.4	214.2	5.89	0.007548
Lgals1: lectin, galactose binding, soluble 1	AI642438	16852	574.03	3308.83	5.76	0.001166
Anxa1: annexin A1	NM_010730	16952	305.22	1721.12	5.64	0.013359
Oxct1: 3-oxoacid CoA transferase 1	AK010029	67041	27.6	154.76	5.61	0.009655
Jun: Jun oncogene	NM_010591	16476	127.51	703.02	5.51	0.022812
Cyba: cytochrome b-245, alpha polypeptide	AK018713	13057	164.4	901.56	5.48	0.016878
Gltp: glycolipid transfer protein	BC016584	56356	242.03	1301.62	5.38	0.004906
Slc37a2: solute carrier family 37 (glycerol-3-phosphate transporter), member 2	BC022752	56857	41.67	224.24	5.38	0.012598
Chi3l3: chitinase 3-like 3	NM_009892	12655	42.94	224.45	5.23	0.025693
Evl: Ena-vasodilator stimulated phosphoprotein	AW553781	14026	84.62	436.86	5.16	0.006693
Cd300a: CD300A antigen	AI536469	217303	116.63	598.08	5.13	0.017299
Ngp: neutrophilic granule protein	NM_008694	18054	172.61	882.1	5.11	0.038219
Abcc5: ATP-binding cassette, sub-family C (CFTR/MRP), member 5	AV150520	27416	34.81	177.5	5.1	0.004526
Tnfaip2: tumor necrosis factor, alpha-induced protein 2	BB233088	21928	406.85	2058.04	5.06	0.004843
Itpripl2: inositol 1,4,5-triphosphate receptor interacting protein-like 2	BB794845	319622	168.6	851.03	5.05	0.013722
Osbpl3: oxysterol binding protein-like 3	AK004768	71720	29.07	146.64	5.04	0.006738
Ltf: lactotransferrin	NM_008522	17002	31.46	157.47	5.01	0.034643
St8sia4: ST8 alpha-N-acetyl-neuraminide alpha-2,8-sialyltransferase 4	NM_009183	20452	81.41	406.2	4.99	0.020022
Ctss: cathepsin S	NM_021281	13040	1629.99	8097.67	4.97	0.00621
Blnk: B-cell linker	AF068182	17060	94.63	470.56	4.97	0.00769
Vat1: vesicle amine transport protein 1 homolog (T californica)	BB559097	26949	176.11	874.15	4.96	0.008704
Cd44: CD44 antigen	AW146109	12505	234.97	1161.47	4.94	0.006513
Mpeg1: macrophage expressed gene 1	L20315	17476	796.97	3895.9	4.89	0.007574
Ms4a6d: membrane-spanning 4-domains, subfamily A, member 6D	NM_026835	68774	113.32	547.72	4.83	0.017278
Tifab: TRAF-interacting protein with forkhead-associated domain, family member B	BE133443	212937	42.1	201.38	4.78	0.016202
Csf2ra: colony stimulating factor 2 receptor, alpha, low-affinity (granulocyte-macrophage)	BM941868	12982	52.85	252	4.77	0.019525
4632428N05Rik: RIKEN cDNA 4632428N05 gene	BC003967	74048	99.73	475.35	4.77	0.021155
Anxa3: annexin A3	AW702161	11745	129.63	615.68	4.75	0.048395
Gngt2: guanine nucleotide binding protein (G protein), gamma transducing activity polypeptide 2	AK010554	14710	110.14	521.59	4.74	0.010287
Itga4: integrin alpha 4	BB205589	16401	72.64	342.74	4.72	0.014984
Pld3: phospholipase D family, member 3	NM_011116	18807	212.21	1001.26	4.72	0.024104
Sykb: spleen tyrosine kinase	AW907526	20963	88.05	409.82	4.65	0.007403
Igfbp1: insulin-like growth factor binding protein 1	NM_008341	16006	1110.04	5155.48	4.64	0.006154
Syngr1: synaptogyrin 1	NM_009303	20972	32.75	151.97	4.64	0.021672
Fbxo32: F-box protein 32	AF441120	67731	48.59	224.38	4.62	0.004529
Slc11a1: solute carrier family 11 (proton-coupled divalent metal ion transporters), member 1	NM_013612	18173	206.01	937.4	4.55	0.032791
Tagln2: transgelin 2	AV212626	21346	85.41	388.43	4.55	0.00194
AF251705: cDNA sequence AF251705	AF251705	140497	73.31	331.4	4.52	0.028101
Cybb: cytochrome b-245, beta polypeptide	AV373944	13058	266.18	1197.9	4.5	0.009964
Epb4.1l3: erythrocyte protein band 4.1-like 3	NM_013813	13823	109.94	493.59	4.49	0.002285
Zfp704: zinc finger protein 704	AW413620	170753	37.34	167.51	4.49	0.01657
Mm.100481.1	AV312368		191.4	856.45	4.47	0.013766
Cerk /// LOC676420: ceramide kinase /// similar to Ceramide kinase (Acylsphingosine kinase) (mCERK)	BI905090	223753 /// 676420	53.63	238.92	4.46	0.003752
Cd83: CD83 antigen	NM_009856	12522	61.06	270.76	4.43	0.004475
Mtmr11: myotubularin related protein 11	BE952757	194126	41.17	182.54	4.43	0.006703
Fam129b: family with sequence similarity 129, member B	BF166604	227737	243.7	1073.24	4.4	0.012175
Apobec1: apolipoprotein B mRNA editing enzyme, catalytic polypeptide 1	BC003792	11810	416.43	1827.15	4.39	0.006134
Ptplad2: protein tyrosine phosphatase-like A domain containing 2	AV291250	66775	72.63	314.68	4.33	0.010463
Vim: vimentin	AV147875	22352	305.64	1319.8	4.32	0.00686
Mbp: myelin basic protein	BB181247	17196	37.82	161.71	4.28	0.014701
Csf2rb: colony stimulating factor 2 receptor, beta, low-affinity (granulocyte-macrophage)	BB769628	12983	238.47	1018.1	4.27	0.011085
Klf6: Kruppel-like factor 6	C86813	23849	168.53	714.17	4.24	0.003947
Iqgap1: IQ motif containing GTPase activating protein 1	NM_016721	29875	239.37	1012.65	4.23	0.002483
Gas2l3: growth arrest-specific 2 like 3	BE199211	237436	48.62	205.52	4.23	0.011041
Cotl1: coactosin-like 1 (Dictyostelium)	BB160417	72042	359.52	1508.4	4.2	0.006238
Lilrb3: leukocyte immunoglobulin-like receptor, subfamily B (with TM and ITIM domains), member 3	U96693	18733	48.35	201.7	4.17	0.031664
LOC640441 /// Thbs1: similar to thrombospondin 1 /// thrombospondin 1	AI385532	21825 /// 640441	48.73	199.82	4.1	0.006665
Ctsb: cathepsin B	M14222	13030	313.16	1271.27	4.06	0.009844
Fermt3: fermitin family homolog 3 (Drosophila)	BB113173	108101	179.55	727.02	4.05	0.010436
Gipc2: GIPC PDZ domain containing family, member 2	NM_016867	54120	33.82	136.39	4.03	0.001805
Dram1: DNA-damage regulated autophagy modulator 1	BC021433	71712	45.83	184.65	4.03	0.020855
Plekho1: pleckstrin homology domain containing, family O member 1	NM_023320	67220	73.42	295.35	4.02	0.009579
Fcgr4: Fc receptor, IgG, low affinity IV	BC027310	246256	100.66	405.01	4.02	0.015499
Lrrc24: leucine rich repeat containing 24	AV337650	378937	75.08	301.7	4.02	0.007693
Tnfaip3: tumor necrosis factor, alpha-induced protein 3	BM241351	21929	90.46	363.2	4.01	0.012271
Pkib: protein kinase inhibitor beta, cAMP dependent, testis specific	AV047342	18768	34.26	137.39	4.01	0.018269
Tyrobp: TYRO protein tyrosine kinase binding protein	NM_011662	22177	609.27	2442.93	4.01	0.010804
Galc: galactosylceramidase	AK010101	14420	75.56	302.54	4	0.012876
Tlr1: toll-like receptor 1	AF316985	21897	47.03	187.03	3.98	0.006166
Lpl: lipoprotein lipase	BC003305	16956	1545.35	6149.43	3.98	0.000426
Pf4: platelet factor 4	NM_019932	56744	223.34	889.52	3.98	0.036408
Il10rb: interleukin 10 receptor, beta	NM_008349	16155	270.01	1063.59	3.94	0.00574
Timp2: tissue inhibitor of metalloproteinase 2	M93954	21858	266.26	1048.53	3.94	0.017327
2900076A13Rik: RIKEN cDNA 2900076A13 gene	AW556218	73002	36.34	142.77	3.93	0.032791
Mm.25683.1	BF466929		56.02	220.24	3.93	0.018335
Pitpnm1: phosphatidylinositol transfer protein, membrane-associated 1	BB095454	18739	107.84	419.47	3.89	0.021137
Mm.182810.1	AW556390		39.97	154.22	3.86	0.01313
Crip1: cysteine-rich protein 1 (intestinal)	NM_007763	12925	359.02	1380.97	3.85	0.020386
Ccl6: chemokine (C-C motif) ligand 6	BC002073	20305	214.56	826.31	3.85	0.028445
Ucp2: uncoupling protein 2 (mitochondrial, proton carrier)	AW108044	22228	165	623.31	3.78	0.005342
Coro1a: coronin, actin binding protein 1A	BB740218	12721	56.15	211.56	3.77	0.027276
Plxna1: plexin A1	AK011193	18844	146.82	554.14	3.77	0.010498
Rhoc: ras homolog gene family, member C	AI503490	11853	172.83	649.15	3.76	0.000347
Tifa: TRAF-interacting protein with forkhead-associated domain	BB277065	211550	71.22	263.25	3.7	0.012247
Irf8: interferon regulatory factor 8	BG069095	15900	61.96	228.32	3.69	0.00648
Rab11fip5: RAB11 family interacting protein 5 (class I)	BQ177085	52055	49	179.66	3.67	0.013558
Gng2: guanine nucleotide binding protein (G protein), gamma 2	AV021455	14702	50.52	182.79	3.62	0.016816
Cd180: CD180 antigen	NM_008533	17079	47.82	172	3.6	0.020785
Sfpi1: SFFV proviral integration 1	NM_011355	20375	95.05	339.93	3.58	0.014047
Dock2: dedicator of cyto-kinesis 2	NM_033374	94176	53.3	189.78	3.56	0.021297
H2-Aa: histocompatibility 2, class II antigen A, alpha	AV018723	14960	400.06	1414.85	3.54	0.019923
Galnt7: UDP-N-acetyl-alpha-D-galactosamine: polypeptide N-acetylgalactosaminyltransferase 7	AV302406	108150	51.97	182.93	3.52	0.005819
Cd53: CD53 antigen	NM_007651	12508	254.08	886.91	3.49	0.024983
Gdpd1: glycerophosphodiester phosphodiesterase domain containing 1	AK016023	66569	40.48	141.13	3.49	0.005474
Ncf2: neutrophil cytosolic factor 2	NM_010877	17970	81.62	283.64	3.48	0.02071
Lpxn: leupaxin	BC026563	107321	44.35	154.42	3.48	0.025275
Sh3kbp1: SH3-domain kinase binding protein 1	BB326929	58194	66.14	228.63	3.46	0.007807
Fcgr3: Fc receptor, IgG, low affinity III	NM_010188	14131	356.39	1231.2	3.45	0.023049
Vcam1: vascular cell adhesion molecule 1	BB250384	22329	454.44	1568.12	3.45	0.003654
Airn: antisense Igf2r RNA	BM124989	104103	44.55	152.64	3.43	0.03694
P2ry14: purinergic receptor P2Y, G-protein coupled, 14	AF177211	140795	82.97	281.47	3.39	8.1e-05
Rsad2: radical S-adenosyl methionine domain containing 2	BB132493	58185	344.76	1164.42	3.38	0.014784
Stx3: syntaxin 3	D29797	20908	89.99	302.64	3.36	0.007083
H2-Ab1: histocompatibility 2, class II antigen A, beta 1	NM_010379	14961	596.89	1999.94	3.35	0.01338
Cd274: CD274 antigen	NM_021893	60533	87.07	289.96	3.33	0.030603
Cd93: CD93 antigen	AV319144	17064	118.46	395.05	3.33	0.005607
Emp3: epithelial membrane protein 3	BC001999	13732	286.77	949.67	3.31	0.008711
Fmn1: formin 1	BB164513	14260	67.5	223.11	3.31	0.024514
2310034O05Rik: RIKEN cDNA 2310034O05 gene	AK009622	69571	54.32	179.82	3.31	0.038646
Hpse: heparanase	BG094050	15442	107.34	353.58	3.29	0.022111
Atp8a1: ATPase, aminophospholipid transporter (APLT), class I, type 8A, member 1	AW610650	11980	55.81	183.05	3.28	0.008516
Lrp12: low density lipoprotein-related protein 12	AV254798	239393	133.91	438.25	3.27	0.007981
Basp1 /// LOC100045716: brain abundant, membrane attached signal protein 1 /// similar to 22 kDa neuronal tissue-enriched acidic protein	AK011545	100045716 /// 70350	88.36	289.04	3.27	0.002725
Ldhb: lactate dehydrogenase B	AV219418	16832	53.41	173.61	3.25	0.000432
Man1c1: mannosidase, alpha, class 1C, member 1	BB392263	230815	83.25	268.42	3.22	0.003403
Ppm1h: protein phosphatase 1H (PP2C domain containing)	AU040848	319468	83.77	269.2	3.21	0.000497
Src: Rous sarcoma oncogene	BG868120	20779	71.21	227.99	3.2	0.008414
Lyl1: lymphoblastomic leukemia 1	NM_008535	17095	45.94	146.99	3.2	0.028191
Mbnl3: muscleblind-like 3 (Drosophila)	AV306759	171170	66.05	211.57	3.2	0.0047
AI467606: expressed sequence AI467606	BB234337	101602	128.76	409.98	3.18	0.005071
Mm.182814.1	BG075586		90.84	289.19	3.18	0.029829
Pira2: paired-Ig-like receptor A2	NM_011087	18725	285.11	904.35	3.17	0.01836
Dnase1l1: deoxyribonuclease 1-like 1	AK009174	69537	114.34	359.96	3.15	0.016944
Adcy7: adenylate cyclase 7	BB746807	11513	167.61	520	3.1	0.005472
H2-Eb1: histocompatibility 2, class II antigen E beta	NM_010382	14969	393.24	1219.03	3.1	0.035638
Pkm2: pyruvate kinase, muscle	NM_011099	18746	147	455.41	3.1	0.001644
Parvb: parvin, beta	BI134721	170736	58.8	182.32	3.1	0.005092
Pmp22: peripheral myelin protein 22	NM_008885	18858	137.68	424.61	3.08	0.016297
Large: like-glycosyltransferase	BG261907	16795	138.4	424.99	3.07	0.004804
Mm.99958.1	BB833422		71.59	217.59	3.04	0.017019
Sirpa: signal-regulatory protein alpha	AB018194	19261	414.73	1254.63	3.03	0.00634
Ptpre: protein tyrosine phosphatase, receptor type, E	U35368	19267	113.91	341.57	3	0.023103
Npl: N-acetylneuraminate pyruvate lyase	BC022734	74091	66.01	198.14	3	0.009982
Metrnl: meteorin, glial cell differentiation regulator-like	BC024445	210029	50.68	152.24	3	0.022141
Fam125b: family with sequence similarity 125, member B	AK012178	72543	64.34	192.22	2.99	0.008163
Ano6: anoctamin 6	BG074632	105722	94.94	283.75	2.99	0.010719
Hip1: huntingtin interacting protein 1	BB794880	215114	149.41	443.91	2.97	0.002411
Aph1b /// Aph1c: anterior pharynx defective 1b homolog (C. elegans) /// anterior pharynx defective 1c homolog (C. elegans)	AK002310	208117 /// 68318	59.27	176.32	2.97	0.007767
Rap2b: RAP2B, member of RAS oncogene family	BB645629	74012	136.93	403.15	2.94	0.006056
Tmem65: transmembrane protein 65	BF383782	74868	156.47	459.7	2.94	0.004586
Reep5: receptor accessory protein 5	AV054377	13476	395.95	1160.12	2.93	0.003534
Mm.80556.1	BI793602		79.12	231.68	2.93	0.030325
Nin: ninein	AK014241	18080	57.52	167.85	2.92	0.013788
Fmod: fibromodulin	BB532202	14264	74.83	217.23	2.9	0.014116
Cytip: cytohesin 1 interacting protein	BB503614	227929	83.83	240.94	2.87	0.002711
Fabp5: fatty acid binding protein 5, epidermal	BC002008	16592	1325.12	3805.82	2.87	0.005329
Eppk1: epiplakin 1	BC026387	223650	352.41	1010.02	2.87	0.00122
Cdh1: cadherin 1	NM_009864	12550	564.52	1616.31	2.86	0.004942
BC013712: cDNA sequence BC013712	BB262491	230787	140.47	401.41	2.86	0.008158
B4galt6: UDP-Gal:betaGlcNAc beta 1,4-galactosyltransferase, polypeptide 6	BG066773	56386	71.61	204.12	2.85	0.019108
Sash3: SAM and SH3 domain containing 3	AK004734	74131	79.18	225.98	2.85	0.0029
Gab2: growth factor receptor bound protein 2-associated protein 2	AW049055	14389	88.51	251.56	2.84	0.01168
Fabp5 /// Gm6166: fatty acid binding protein 5, epidermal /// predicted gene 6166	BC002008	16592 /// 620603	2908.6	8259.94	2.84	0.001036
Stk10: serine/threonine kinase 10	NM_009288	20868	144.98	409.93	2.83	0.00415
5330426P16Rik: RIKEN cDNA 5330426P16 gene	AK019912	68190	62.87	178.19	2.83	0.007533
Ccrl2: chemokine (C-C motif) receptor-like 2	AJ318863	54199	69.74	196.89	2.82	0.007585
Rab8b: RAB8B, member RAS oncogene family	BM214169	235442	280.92	791.55	2.82	0.003093
Itpkb: inositol 1,4,5-trisphosphate 3-kinase B	BB434111	320404	70.5	198.91	2.82	0.006149
AB124611: cDNA sequence AB124611	BM246462	382062	62.15	175.11	2.82	0.036004
Ahnak: AHNAK nucleoprotein (desmoyokin)	BE570050	66395	282.01	791.29	2.81	0.007872
Sh3bgrl3: SH3 domain binding glutamic acid-rich protein-like 3	NM_080559	73723	315.54	886.33	2.81	0.01361
Htra3: HtrA serine peptidase 3	NM_030127	78558	64.8	182	2.81	0.031283
Rhoq: ras homolog gene family, member Q	BI081723	104215	379.09	1063.64	2.81	0.001742
Mm.197274.1	BG074662		79.12	221.32	2.8	0.048963
2310028H24Rik: RIKEN cDNA 2310028H24 gene	BB391675	71901	151.79	421.68	2.78	0.014993
Gpsm3: G-protein signalling modulator 3 (AGS3-like, C. elegans)	NM_134116	106512	120.73	335.27	2.78	0.008573
Mvp: major vault protein	BB139464	78388	183.59	508.19	2.77	0.019336
Prkx: protein kinase, X-linked	BC006875	19108	122.43	338.44	2.76	0.006306
Ifit2: interferon-induced protein with tetratricopeptide repeats 2	NM_008332	15958	142.45	390.1	2.74	0.048132
Tgfb1: transforming growth factor, beta 1	NM_011577	21803	86.03	235.99	2.74	0.003261
Sestd1: SEC14 and spectrin domains 1	BB278422	228071	60.16	164.19	2.73	0.009774
Atp7a: ATPase, Cu++ transporting, alpha polypeptide	U03434	11977	60.18	163.58	2.72	0.008146
Mfge8: milk fat globule-EGF factor 8 protein	NM_008594	17304	565.62	1525.25	2.7	0.003544
Slc43a2: solute carrier family 43, member 2	BM933678	215113	242.15	652.93	2.7	0.01176
Slc25a24: solute carrier family 25 (mitochondrial carrier, phosphate carrier), member 24	BM230959	229731	99.13	267.95	2.7	0.006705
Malt1: mucosa associated lymphoid tissue lymphoma translocation gene 1	BB485735	240354	66.09	177.88	2.69	0.024784
Comtd1: catechol-O-methyltransferase domain containing 1	AK007659	69156	111.11	298.37	2.69	0.001344
Arhgef2: rho/rac guanine nucleotide exchange factor (GEF) 2	NM_008487	16800	78.67	209.94	2.67	0.008027
S100a6: S100 calcium binding protein A6 (calcyclin)	NM_011313	20200	79.63	212.23	2.67	0.005648
Arl8a: ADP-ribosylation factor-like 8A	BC018479	68724	285.77	763.28	2.67	0.008627
Mm.218436.1	BM199958		69.53	185.48	2.67	0.030588
Fcer1g: Fc receptor, IgE, high affinity I, gamma polypeptide	NM_010185	14127	240.75	640.9	2.66	0.03409
Gsta2: glutathione S-transferase, alpha 2 (Yc2)	NM_008182	14858	839.54	2228.64	2.65	0.01489
Cygb: cytoglobin	BM899392	114886	91.59	241.68	2.64	0.001808
Cnrip1: cannabinoid receptor interacting protein 1	BQ174762	380686	93.18	245.79	2.64	0.022404
Adrbk2: adrenergic receptor kinase, beta 2	BG073639	320129	223.51	588.9	2.63	0.000204
Hexa: hexosaminidase A	U07631	15211	1049.92	2749.65	2.62	0.000912
Slfn2: schlafen 2	NM_011408	20556	113.55	297.07	2.62	0.009097
Endod1: endonuclease domain containing 1	BI734389	71946	70.86	185.56	2.62	0.000215
Agap1: ArfGAP with GTPase domain, ankyrin repeat and PH domain 1	BE688580	347722	61.83	161.91	2.62	0.004491
Tubb6: tubulin, beta 6	NM_026473	67951	109.55	285.76	2.61	0.000148
Mitf: microphthalmia-associated transcription factor	BB763517	17342	143.77	374.22	2.6	0.011649
5830411K21Rik: RIKEN cDNA 5830411K21 gene	BM220939	78822	76.61	199.34	2.6	0.012997
Tmcc3: transmembrane and coiled coil domains 3	BB711990	319880	315.75	820.06	2.6	0.019771
Anxa2: annexin A2	NM_007585	12306	505.11	1309.29	2.59	9.2e-05
Ptprc: protein tyrosine phosphatase, receptor type, C	NM_011210	19264	411.9	1065.42	2.59	0.008314
Hexb: hexosaminidase B	AV225808	15212	719.5	1853.55	2.58	0.001086
P2rx4: purinergic receptor P2X, ligand-gated ion channel 4	AF089751	18438	561.77	1451.37	2.58	0.001208
Ikzf1: IKAROS family zinc finger 1	AV317621	22778	87.95	226.55	2.58	0.006135
Pdk4: pyruvate dehydrogenase kinase, isoenzyme 4	NM_013743	27273	112.41	290.27	2.58	0.001331
Tmem51: transmembrane protein 51	BC003277	214359	284.37	733.02	2.58	0.000449
Enc1: ectodermal-neural cortex 1	BM120053	13803	188.93	485.76	2.57	0.002386
Uap1l1: UDP-N-acteylglucosamine pyrophosphorylase 1-like 1	BG963358	227620	243.23	621.59	2.56	0.000657
Atp6v1b2: ATPase, H+ transporting, lysosomal V1 subunit B2	NM_007509	11966	289.97	738.43	2.55	0.007381
Pip4k2a: phosphatidylinositol-5-phosphate 4-kinase, type II, alpha	AK012196	18718	131.96	336.58	2.55	0.003562
Arhgap30: Rho GTPase activating protein 30	BM244999	226652	87.48	223.08	2.55	0.020299
Cdkn1c: cyclin-dependent kinase inhibitor 1C (P57)	NM_009876	12577	197.32	500.47	2.54	0.04109
S100a11: S100 calcium binding protein A11 (calgizzarin)	BC021916	20195	505.9	1286.44	2.54	0.002023
Plekha2: pleckstrin homology domain-containing, family A (phosphoinositide binding specific) member 2	NM_031257	83436	150.53	382.83	2.54	0.009295
Rab31: RAB31, member RAS oncogene family	NM_133685	106572	173.23	439.87	2.54	0.006945
Chka: choline kinase alpha	BB129366	12660	145.81	369.12	2.53	0.016732
Myo9b: myosin IXb	NM_015742	17925	161.6	408.34	2.53	0.015978
Dock11: dedicator of cytokinesis 11	AK017170	75974	79.83	202.17	2.53	0.003722
Ank3: ankyrin 3, epithelial	BB628935	11735	601.38	1517.52	2.52	0.009661
Cd24a: CD24a antigen	BB560574	12484	90.55	227.57	2.51	0.042207
Tgfbr2: transforming growth factor, beta receptor II	BG793483	21813	621.81	1558.48	2.51	0.015155
Fam49a: family with sequence similarity 49, member A	AV228737	76820	78.13	195.83	2.51	0.003415
Ap1s2: adaptor-related protein complex 1, sigma 2 subunit	BE655707	108012	68.9	173.26	2.51	0.005289
Cndp2: CNDP dipeptidase 2 (metallopeptidase M20 family)	NM_023149	66054	923.58	2309.49	2.5	0.009285
Rgs10: regulator of G-protein signalling 10	NM_026418	67865	139.83	348.99	2.5	0.009149
LOC100048346 /// Usp18: similar to ubiquitin specific protease UBP43 /// ubiquitin specific peptidase 18	NM_011909	100048346 /// 24110	474.49	1188.3	2.5	0.008549
Egr1: early growth response 1	NM_007913	13653	233.76	582.01	2.49	0.002619
Mfsd7b: major facilitator superfamily domain containing 7B	BB276950	226844	332.17	826.9	2.49	0.015088
Slc25a4: solute carrier family 25 (mitochondrial carrier, adenine nucleotide translocator), member 4	AV327862	11739	304	752.5	2.48	0.017178
Pgd: phosphogluconate dehydrogenase	BB095413	110208	544.47	1349.37	2.48	0.023997
Cxcl16: chemokine (C-X-C motif) ligand 16	BC019961	66102	96.02	236.73	2.47	0.013545
Pea15a: phosphoprotein enriched in astrocytes 15A	AI323543	18611	183	451.57	2.47	0.00617
Tor3a: torsin family 3, member A	NM_023141	30935	106.15	261.96	2.47	0.006531
Cdt1: chromatin licensing and DNA replication factor 1	AF477481	67177	222.58	546.97	2.46	0.003021
Rilpl2: Rab interacting lysosomal protein-like 2	BG076340	80291	285.89	704.58	2.46	0.042957
Hk3: hexokinase 3	BB324660	212032	218	533.64	2.45	0.026704
Pdgfa: platelet derived growth factor, alpha	BB371842	18590	86.89	211.85	2.44	0.023959
Ptpn1: protein tyrosine phosphatase, non-receptor type 1	BC010191	19246	406	990.91	2.44	0.018656
Sdcbp: syndecan binding protein	AV227603	53378	273.21	667.63	2.44	0.004554
Ctsd: cathepsin D	NM_009983	13033	2305.06	5599.41	2.43	0.005088
AU020206: expressed sequence AU020206	BI151331	101757	156.46	379.87	2.43	0.010202
Tspan13: tetraspanin 13	BB807707	66109	129.42	312.71	2.42	0.002653
Clca1: chloride channel calcium activated 1	AF047838	12722	384.08	926.57	2.41	0.00045
Plekha1: pleckstrin homology domain containing, family A (phosphoinositide binding specific) member 1	NM_133942	101476	217.76	525.14	2.41	0.001793
5330417C22Rik: RIKEN cDNA 5330417C22 gene	AK017241	229722	105.28	253.22	2.41	0.002942
Cd9: CD9 antigen	NM_007657	12527	291.22	697.4	2.39	0.016382
Rbl1: retinoblastoma-like 1 (p107)	U27177	19650	102.13	244.25	2.39	0.01124
Ttc39a: tetratricopeptide repeat domain 39A	BI147002	230603	122.34	292.14	2.39	0.000273
Bcl2l11: BCL2-like 11 (apoptosis facilitator)	BB667581	12125	134.16	318.07	2.37	0.045006
9030625A04Rik: RIKEN cDNA 9030625A04 gene	AV373606	210808	204.45	485.12	2.37	0.003565
Cd74: CD74 antigen (invariant polypeptide of major histocompatibility complex, class II antigen-associated)	BC003476	16149	1146.67	2694.74	2.35	0.020207
Cln6: ceroid-lipofuscinosis, neuronal 6	BB514333	76524	163.36	383.6	2.35	0.002573
Ier5: immediate early response 5	BF147705	15939	127.5	297.8	2.34	0.008331
Ptgfrn: prostaglandin F2 receptor negative regulator	AV253087	19221	210.7	493.19	2.34	0.001554
Mm.202468.1	BI180797		113.21	265.42	2.34	0.028554
Prex1: phosphatidylinositol-3,4,5-trisphosphate-dependent Rac exchange factor 1	BB794978	277360	83.28	194.3	2.33	0.023555
Rgs2: regulator of G-protein signaling 2	AF215668	19735	126.27	292.75	2.32	0.003676
Tsc22d4: TSC22 domain family, member 4	NM_023910	78829	406.61	945.01	2.32	0.001423
Fam38a: family with sequence similarity 38, member A	AV173117	234839	88.62	204.78	2.31	0.012981
AI662270: expressed sequence AI662270	BE688410	100043636	91.58	211.39	2.31	0.004782
Tfrc: transferrin receptor	AK011596	22042	1118.79	2576.39	2.3	0.041582
Aatf: apoptosis antagonizing transcription factor	AK016820	56321	327.72	754.73	2.3	0.001316
Dok1: docking protein 1	BC013066	13448	77.68	177.99	2.29	0.00685
Ctsz: cathepsin Z	NM_022325	64138	1585.38	3632.24	2.29	0.000272
Tcirg1: T-cell, immune regulator 1, ATPase, H+ transporting, lysosomal V0 protein A3	NM_016921	27060	293.14	668.66	2.28	0.019627
Amdhd2: amidohydrolase domain containing 2	AV298377	245847	424.72	968.09	2.28	0.008479
Akr1b3: aldo-keto reductase family 1, member B3 (aldose reductase)	BB469763	11677	110.92	252.09	2.27	0.01108
G6pdx: glucose-6-phosphate dehydrogenase X-linked	NM_008062	14381	81.88	185.76	2.27	0.024478
Scn1b: sodium channel, voltage-gated, type I, beta	BC009652	20266	106	240.45	2.27	0.028716
Gm9844 /// Tmsb10: predicted gene 9844 /// thymosin, beta 10	BB096368	100043712 /// 19240	428.67	973.26	2.27	0.00018
Smoc2: SPARC related modular calcium binding 2	NM_022315	64074	141.25	318.87	2.26	0.008454
Slc25a36: solute carrier family 25, member 36	BB503267	192287	157.86	357.05	2.26	0.004274
Cmtm3 /// LOC100046883: CKLF-like MARVEL transmembrane domain containing 3 /// similar to CKLF-like MARVEL transmembrane domain containing 3	NM_024217	100046883 /// 68119	190.78	431.72	2.26	0.002733
Ggta1: glycoprotein galactosyltransferase alpha 1, 3	AF297615	14594	82.76	185.88	2.25	0.022108
Incenp: inner centromere protein	BB418702	16319	99.58	224.19	2.25	0.006563
Clcn6: chloride channel 6	BI739597	26372	89.85	202.07	2.25	0.015027
Mbnl2: muscleblind-like 2	BI649713	105559	407.04	917.1	2.25	0.004175
H2-Ea: histocompatibility 2, class II antigen E alpha	U13648	14968	479.73	1072.8	2.24	0.031982
Ehd4: EH-domain containing 4	NM_133838	98878	127	284.38	2.24	0.005267
Igsf8: immunoglobulin superfamily, member 8	AF411055	140559	286.88	642.63	2.24	0.00569
Ifi27l2b: interferon, alpha-inducible protein 27 like 2B	BC021795	217845	115.25	258.47	2.24	0.006044
Mm.37808.1	BE685667		145.27	325.48	2.24	0.003828
Dusp3: dual specificity phosphatase 3 (vaccinia virus phosphatase VH1-related)	AV287497	72349	646.86	1442.72	2.23	0.002646
Tecpr1: tectonin beta-propeller repeat containing 1	BC025567	70381	123.39	274.44	2.22	0.037181
Il1a: interleukin 1 alpha	BC003727	16175	113.41	251.22	2.22	0.014558
Marcks: myristoylated alanine rich protein kinase C substrate	BB454540	17118	611.95	1357.4	2.22	0.006246
Msn: moesin	NM_010833	17698	451.24	1002.19	2.22	0.003607
Samd4: sterile alpha motif domain containing 4	BC011507	74480	110.82	246.39	2.22	0.000176
Mcl1: myeloid cell leukemia sequence 1	AV318494	17210	1078.6	2381.65	2.21	0.000821
Flna: filamin, alpha	BM233746	192176	188.73	417.33	2.21	0.016169
C1qb: complement component 1, q subcomponent, beta polypeptide	BB111335	12260	341.59	750.55	2.2	0.025685
Tpd52: tumor protein D52	BC002036	21985	638.07	1405.64	2.2	0.001483
Bicc1: bicaudal C homolog 1 (Drosophila)	BM217996	83675	102.78	225.83	2.2	0.004463
Scamp5: secretory carrier membrane protein 5	BC018613	56807	287.87	629.54	2.19	0.007695
Axin2: axin2	BB398993	12006	133.66	293	2.19	0.008451
Entpd2: ectonucleoside triphosphate diphosphohydrolase 2	NM_009849	12496	137.71	301.93	2.19	0.00735
Nudt18: nudix (nucleoside diphosphate linked moiety X)-type motif 18	BM120193	213484	446.97	977.34	2.19	8e-05
Gla: galactosidase, alpha	NM_013463	11605	97.94	213.57	2.18	0.010192
Hck: hemopoietic cell kinase	NM_010407	15162	123.93	269.58	2.18	0.030031
Pla2g15: phospholipase A2, group XV	BC019373	192654	411.44	896.67	2.18	0.010223
Abcg1: ATP-binding cassette, sub-family G (WHITE), member 1	AW413978	11307	269.62	585.1	2.17	0.010197
Pdgfc: platelet-derived growth factor, C polypeptide	NM_019971	54635	192.6	418.84	2.17	0.007026
Gstm3: glutathione S-transferase, mu 3	J03953	14864	108.08	233.57	2.16	0.017237
Renbp: renin binding protein	NM_023132	19703	148.32	319.78	2.16	0.022074
F2r: coagulation factor II (thrombin) receptor	AV024285	14062	810.44	1744.07	2.15	0.000226
Csf1r: colony stimulating factor 1 receptor	AI323359	12978	1745.66	3745.69	2.15	0.023794
Clca1 /// Clca2: chloride channel calcium activated 1 /// chloride channel calcium activated 2	AF108501	12722 /// 80797	268.9	578.48	2.15	0.00105
Cd36: CD36 antigen	BB534670	12491	646.35	1380.77	2.14	0.026262
Cacna1a: calcium channel, voltage-dependent, P/Q type, alpha 1A subunit	AB066608	12286	95.09	203.92	2.14	0.027589
Zeb2: zinc finger E-box binding homeobox 2	BB244754	24136	315.31	675.35	2.14	0.02247
B3galnt1: UDP-GalNAc:betaGlcNAc beta 1,3-galactosaminyltransferase, polypeptide 1	BC003835	26879	184.83	396.25	2.14	0.014713
Krt8: keratin 8	NM_031170	16691	1870.01	3985.62	2.13	0.000114
Fxyd5: FXYD domain-containing ion transport regulator 5	NM_008761	18301	190.11	405.51	2.13	0.009083
Vwf: Von Willebrand factor homolog	BB667216	22371	101.87	216.79	2.13	0.000163
Snx5: sorting nexin 5	NM_024225	69178	296.24	629.8	2.13	0.008361
Stxbp5: syntaxin binding protein 5 (tomosyn)	BM899291	78808	139.5	297.27	2.13	0.012984
Mm.213000.2	BE948730		110.7	236.12	2.13	0.002652
Emp2: epithelial membrane protein 2	BE571790	13731	413.93	879.09	2.12	0.032068
Grb2: growth factor receptor bound protein 2	BG064712	14784	374.01	793.31	2.12	0.02429
P4ha2: procollagen-proline, 2-oxoglutarate 4-dioxygenase (proline 4-hydroxylase), alpha II polypeptide	NM_011031	18452	126.65	267.29	2.11	0.003214
Gm10672: predicted gene 10672	BB321369	100038499	114.54	242.06	2.11	0.006491
Tpra1: transmembrane protein, adipocyte asscociated 1	NM_011906	24100	244.82	515.24	2.1	0.007871
Ifi202b: interferon activated gene 202B	AV229143	26388	186.39	392.11	2.1	0.026761
6430590A07Rik: RIKEN cDNA 6430590A07 gene	AV347067	619719	104.43	219.78	2.1	0.00175
Gss: glutathione synthetase	BB125219	14854	367.95	770.15	2.09	0.018244
Ly6e: lymphocyte antigen 6 complex, locus E	BI408205	17069	103.58	215.98	2.09	0.035016
Ezr: ezrin	BB114808	22350	129	269.96	2.09	0.002881
Ctgf: connective tissue growth factor	NM_010217	14219	458.87	955.54	2.08	0.041142
Pip5k1c: phosphatidylinositol-4-phosphate 5-kinase, type 1 gamma	BC019138	18717	270.79	562.79	2.08	0.010916
Ankrd12: ankyrin repeat domain 12	AV346451	106585	431.71	896.95	2.08	0.004543
Alcam: activated leukocyte cell adhesion molecule	AV315205	11658	462.14	957.97	2.07	0.009769
Psap: prosaposin	BM212050	19156	3243.19	6711.67	2.07	0.007199
Cyth3: cytohesin 3	NM_011182	19159	207.25	428.83	2.07	0.003993
Sorbs3: sorbin and SH3 domain containing 3	NM_011366	20410	295.73	610.72	2.07	0.000495
2210408K08Rik: RIKEN cDNA 2210408K08 gene	AV079268	108743	118.97	246.33	2.07	0.000584
Atp6v0a1: ATPase, H+ transporting, lysosomal V0 subunit A1	U13836	11975	358.27	737.76	2.06	0.023722
Mark2: MAP/microtubule affinity-regulating kinase 2	BB534457	13728	125.06	257.1	2.06	0.034897
Saa3: serum amyloid A 3	NM_011315	20210	221.1	454.37	2.06	0.00071
Sgk1: serum/glucocorticoid regulated kinase 1	NM_011361	20393	1083.55	2226.98	2.06	0.024101
Npc2: Niemann Pick type C2	BC007190	67963	1907.86	3921.87	2.06	0.002994
D630004K10Rik: RIKEN cDNA D630004K10 gene	BB335455	103210	762.61	1570.74	2.06	0.005511
D330040H18Rik: RIKEN cDNA D330040H18 gene	BB532898	320847	100.82	207.64	2.06	0.017307
Ifnar2: interferon (alpha and beta) receptor 2	BB522265	15976	199.85	409.47	2.05	0.003279
Mnt: max binding protein	NM_010813	17428	293.78	601.59	2.05	0.006519
Neat1: nuclear paraspeckle assembly transcript 1 (non-protein coding)	AK018202	66961	2028.21	4157.39	2.05	0.000113
6330416G13Rik: RIKEN cDNA 6330416G13 gene	AV326978	230279	131.95	270.75	2.05	0.029338
Fam102b: family with sequence similarity 102, member B	BM200103	329739	164.46	336.58	2.05	0.001718
Trim30: tripartite motif-containing 30	BM240719	20128	104.32	212.54	2.04	0.038291
Oas1a: 2'-5' oligoadenylate synthetase 1A	BC018470	246730	202.58	411.17	2.03	0.014988
Srxn1: sulfiredoxin 1 homolog (S. cerevisiae)	BM210600	76650	303.85	616.53	2.03	0.003329
Btg2: B-cell translocation gene 2, anti-proliferative	NM_007570	12227	149.04	302.41	2.03	0.037305
Lasp1: LIM and SH3 protein 1	BB433798	16796	1401.19	2843.46	2.03	0.023163
Gna13: guanine nucleotide binding protein, alpha 13	BI662324	14674	521.36	1054.27	2.02	0.017144
Dpt: dermatopontin	NM_019759	56429	247.18	500.04	2.02	0.004758
Aldoa: aldolase A, fructose-bisphosphate	BG793658	11674	940.26	1892.98	2.01	0.007598
Tgfbr1: transforming growth factor, beta receptor I	BM248342	21812	670.17	1347.03	2.01	0.017522
Tmem86a: transmembrane protein 86A	AK007864	67893	508.91	1021.21	2.01	0.000106
Atg7: autophagy-related 7 (yeast)	AW549826	74244	145.96	292.74	2.01	0.006667
Mm.196322.1	BG065719		576.16	1156.71	2.01	0.040503
Avpr1a: arginine vasopressin receptor 1A	D49729	54140	452.84	904.35	2	0.009741
Atp13a2: ATPase type 13A2	BM944122	74772	155.77	311.71	2	0.006364
Col6a2: collagen, type VI, alpha 2	BI455189	12834	172.86	343.73	1.99	0.010622
Csrp1: cysteine and glycine-rich protein 1	BF124540	13007	143.75	285.93	1.99	0.010623
Hn1: hematological and neurological expressed sequence 1	AV067695	15374	407.39	811.66	1.99	0.000639
Cic: capicua homolog (Drosophila)	AF363690	71722	387.48	769.11	1.98	0.014021
Cd99: CD99 antigen	AK004342	673094	554.62	1100.09	1.98	0.011743
Mmp15: matrix metallopeptidase 15	NM_008609	17388	247.41	487.2	1.97	0.034218
Plin3: perilipin 3	BC011116	66905	813.13	1602.56	1.97	0.00051
Amot: angiomotin	BG067039	27494	248.06	486.58	1.96	0.003227
Myadm: myeloid-associated differentiation marker	BB500055	50918	816.21	1600.34	1.96	0.000327
1700017B05Rik: RIKEN cDNA 1700017B05 gene	BB046208	74211	126.12	247	1.96	0.000804
Ssh1: slingshot homolog 1 (Drosophila)	BB053082	231637	348.45	681.86	1.96	0.009596
Anxa5: annexin A5	D63423	11747	1938.97	3773.04	1.95	0.001051
Cstb: cystatin B	NM_007793	13014	2488.79	4846.11	1.95	0.003872
Fbrs: fibrosin	BB162362	14123	161.68	316	1.95	0.007475
Timp3: tissue inhibitor of metalloproteinase 3	BI111620	21859	221.14	431.82	1.95	0.0117
Gyg: glycogenin	AU017667	27357	307.78	599.98	1.95	0.000231
D11Ertd717e: DNA segment, Chr 11, ERATO Doi 717, expressed	AU018617	52704	121.85	237.45	1.95	0.008666
0610010O12Rik: RIKEN cDNA 0610010O12 gene	AK002512	66060	422.01	821.6	1.95	0.001287
Gbp8: guanylate-binding protein 8	NM_029509	76074	122.18	238.83	1.95	0.010237
5031439G07Rik: RIKEN cDNA 5031439G07 gene	BI408317	223739	425.07	830.72	1.95	0.018667
Plekhg5: pleckstrin homology domain containing, family G (with RhoGef domain) member 5	BC023181	269608	119.59	232.9	1.95	0.002855
Cbl: Casitas B-lineage lymphoma	BB487560	12402	197.24	381.98	1.94	0.009781
Pparg: peroxisome proliferator activated receptor gamma	NM_011146	19016	242.32	469.91	1.94	0.006396
Vti1a: vesicle transport through interaction with t-SNAREs homolog 1A (yeast)	BC019386	53611	153.7	298.56	1.94	0.027123
Ndel1: nuclear distribution gene E-like homolog 1 (A. nidulans)	BC021434	83431	132.97	258.41	1.94	0.026105
Slc7a2: solute carrier family 7 (cationic amino acid transporter, y+ system), member 2	BF533509	11988	562.94	1089.17	1.93	0.002027
Csnk1e: casein kinase 1, epsilon	BE952001	27373	205.01	395.25	1.93	0.00684
Lonrf3: LON peptidase N-terminal domain and ring finger 3	BE956940	74365	151.57	292.37	1.93	0.0471
Filip1l: filamin A interacting protein 1-like	AK019472	78749	200.11	386.35	1.93	0.000552
Dgkz: diacylglycerol kinase zeta	BC014860	104418	799.25	1544.73	1.93	0.013393
Lig1: ligase I, DNA, ATP-dependent	NM_010715	16881	143.59	275.2	1.92	0.022085
Tgm2: transglutaminase 2, C polypeptide	BB041811	21817	1329.35	2555.35	1.92	0.003357
B4galt5: UDP-Gal:betaGlcNAc beta 1,4-galactosyltransferase, polypeptide 5	BF780384	56336	573.43	1100.03	1.92	0.02006
Armcx3: armadillo repeat containing, X-linked 3	AK004598	71703	167.41	320.65	1.92	1.8e-05
Setd7: SET domain containing (lysine methyltransferase) 7	BM114815	73251	218.52	419.67	1.92	8e-06
9530006C21Rik: RIKEN cDNA 9530006C21 gene	BB750043	77393	177.8	341.6	1.92	0.017837
Myh10: myosin, heavy polypeptide 10, non-muscle	BQ176159	77579	211.44	406.56	1.92	0.000154
Rell1: RELT-like 1	BI248354	100532	461.65	888.21	1.92	0.002808
Slc2a1: solute carrier family 2 (facilitated glucose transporter), member 1	BM207588	20525	327.98	627.49	1.91	0.000483
Efhd2: EF hand domain containing 2	AA409309	27984	672.63	1281.63	1.91	0.015935
Phf15: PHD finger protein 15	BI663145	76901	205.65	393.62	1.91	0.01164
Mlxip: MLX interacting protein	AF265663	208104	117.84	224.72	1.91	0.017244
Ankrd57: ankyrin repeat domain 57	BM119297	268301	153.69	293.37	1.91	0.003905
Zdhhc18: zinc finger, DHHC domain containing 18	BG073303	503610	442.35	843.79	1.91	0.038562
Ildr2: immunoglobulin-like domain containing receptor 2	BG067625	100039795	497.91	949.19	1.91	0.004846
Tnfrsf21: tumor necrosis factor receptor superfamily, member 21	BG972377	94185	116.4	221.57	1.9	0.032504
Bat2l: HLA-B associated transcript 2-like	AV316216	227723	362.87	688.61	1.9	0.010932
Asah1: N-acylsphingosine amidohydrolase 1	NM_019734	11886	1144.65	2157.8	1.89	0.003851
Lmna: lamin A	AV238225	16905	347.58	657.86	1.89	0.004441
Dbndd2: dysbindin (dystrobrevin binding protein 1) domain containing 2	BC019947	52840	262.25	494.73	1.89	0.001863
Ptgr1: prostaglandin reductase 1	BC014865	67103	265.47	501.91	1.89	0.000521
Plekho2: pleckstrin homology domain containing, family O member 2	AA049040	102595	112.76	213.23	1.89	0.011882
Mfsd7c: major facilitator superfamily domain containing 7C	BC011209	217721	320.5	605.16	1.89	0.002295
Ankhd1 /// Eif4ebp3: ankyrin repeat and KH domain containing 1 /// eukaryotic translation initiation factor 4E binding protein 3	AK003441	108112 /// 108857	713.91	1347.33	1.89	0.029586
Sorbs1: sorbin and SH3 domain containing 1	BB259710	20411	131.97	248.52	1.88	0.024159
Heatr7a: HEAT repeat containing 7A	BB473496	223658	263.82	496.82	1.88	0.001926
Arhgap39: Rho GTPase activating protein 39	AI843066	223666	133.19	250.09	1.88	0.001268
Mm.120692.1	AA170322		135.39	253.92	1.88	0.001204
Trafd1: TRAF type zinc finger domain containing 1	AK003586	231712	510.32	955.58	1.87	0.032918
Dctn1: dynactin 1	BF322032	13191	372.31	696.87	1.87	0.009145
Kcnk6: potassium inwardly-rectifying channel, subfamily K, member 6	BG069589	52150	149.12	279.46	1.87	0.005177
Slc29a3: solute carrier family 29 (nucleoside transporters), member 3	BI158381	71279	128.14	239.29	1.87	0.012081
Ypel2: yippee-like 2 (Drosophila)	BG069663	77864	368.16	690.05	1.87	0.029804
Slc16a5: solute carrier family 16 (monocarboxylic acid transporters), member 5	AI647939	217316	304.49	568.56	1.87	0.00309
Ikbke: inhibitor of kappaB kinase epsilon	NM_019777	56489	132.8	247.17	1.86	0.008325
Kcnj10: potassium inwardly-rectifying channel, subfamily J, member 10	AF322631	16513	139.21	258.94	1.86	7.7e-05
Mmp14: matrix metallopeptidase 14 (membrane-inserted)	NM_008608	17387	826.1	1540.55	1.86	0.001812
Phc2: polyhomeotic-like 2 (Drosophila)	BB334118	54383	242.86	452.93	1.86	0.03086
Pkdcc: protein kinase domain containing, cytoplasmic	BB323985	106522	279.19	518.05	1.86	0.021917
Btg3 /// Gm7334: B-cell translocation gene 3 /// B-cell translocation gene 3 pseudogene	NM_009770	12228 /// 654432	232.37	431.15	1.86	0.016219
Tnip1: TNFAIP3 interacting protein 1	AJ242777	57783	233.05	430.44	1.85	0.001589
Aprt: adenine phosphoribosyl transferase	M11310	11821	947.38	1752.8	1.85	0.001993
BC004004: cDNA sequence BC004004	BB362791	80748	125	230.63	1.85	0.021578
Arpc1b: actin related protein 2/3 complex, subunit 1B	BE979985	11867	529.26	975.98	1.84	0.00969
Cd52: CD52 antigen	NM_013706	23833	292.79	540.1	1.84	0.009025
Fuca2: fucosidase, alpha-L- 2, plasma	BM054266	66848	150.29	276.59	1.84	0.001705
B930025B16Rik: RIKEN cDNA B930025B16 gene	BE648536	503851	140.68	258.73	1.84	0.006896
Ildr2: immunoglobulin-like domain containing receptor 2	AI852300	100039795	1364.77	2513.52	1.84	0.026673
LOC100048347 /// Tnfsf12 /// Tnfsf12-Tnfsf13: similar to TWEAK /// tumor necrosis factor (ligand) superfamily, member 12 /// Tnfsf12-tnfsf13 readthrough transcript	BI730298	100048347 /// 21944 /// 619441	301.64	554.01	1.84	0.001872
Ctla2a: cytotoxic T lymphocyte-associated protein 2 alpha	NM_007796	13024	201.66	368.7	1.83	0.002333
BB166591: expressed sequence BB166591	BB136975	99458	122.9	225.45	1.83	0.006846
Pigq: phosphatidylinositol glycan anchor biosynthesis, class Q	BB546727	14755	316.21	575.27	1.82	0.030649
Vegfb: vascular endothelial growth factor B	U48800	22340	163.65	297.56	1.82	0.0035
Ifi30: interferon gamma inducible protein 30	NM_023065	65972	663.98	1207.1	1.82	0.004849
Wrb: tryptophan rich basic protein	BM898575	71446	184.76	336.15	1.82	0.012819
Lmo2: LIM domain only 2	AK013416	16909	332.57	600.31	1.81	1e-06
Ocln: occludin	NM_008756	18260	488.58	884.97	1.81	0.011251
Cadm1: cell adhesion molecule 1	NM_018770	54725	726.94	1318.53	1.81	0.021879
Samd9l: sterile alpha motif domain containing 9-like	BB145092	209086	402.34	729.8	1.81	0.019233
Ctsa: cathepsin A	NM_008906	19025	1348.82	2431.74	1.8	0.002169
Scd2: stearoyl-Coenzyme A desaturase 2	BG060909	20250	214.93	387.03	1.8	0.008966
Naglu: alpha-N-acetylglucosaminidase (Sanfilippo disease IIIB)	NM_013792	27419	569.83	1025.25	1.8	0.009837
Eif4e3: eukaryotic translation initiation factor 4E member 3	BC027014	66892	187.25	337.71	1.8	0.010272
Abhd12: abhydrolase domain containing 12	NM_024465	76192	570.54	1026.82	1.8	0.014326
BC048546: cDNA sequence BC048546	BF302511	232400	139.51	250.62	1.8	0.038033
Arrb2: arrestin, beta 2	BC016642	216869	431.33	770.6	1.79	0.006724
Itgal: integrin alpha L	BI554446	16408	198.74	356.37	1.79	0.019912
Jund: Jun proto-oncogene related gene d	NM_010592	16478	2004.95	3582.24	1.79	0.004457
Qk: quaking	NM_021881	19317	967.44	1734.9	1.79	0.003466
Gdf15: growth differentiation factor 15	NM_011819	23886	187.77	335.26	1.79	0.008472
Lbh: limb-bud and heart	AK007400	77889	366.39	656.39	1.79	0.004537
Rell1: RELT-like 1	BI248354	100532	452.44	811.26	1.79	0.01451
Fgd4: FYVE, RhoGEF and PH domain containing 4	BQ175875	224014	567.38	1013.23	1.79	0.010031
Icam1: intercellular adhesion molecule 1	BC008626	15894	238.98	424.31	1.78	0.002194
Impact: imprinted and ancient	NM_008378	16210	286.13	508.96	1.78	0.013064
2510009E07Rik: RIKEN cDNA 2510009E07 gene	AK010940	72190	302.07	536.27	1.78	0.020235
Mast2: microtubule associated serine/threonine kinase 2	NM_008641	17776	196.46	347.86	1.77	0.04401
Nqo1: NAD(P)H dehydrogenase, quinone 1	AV158882	18104	244.81	433.14	1.77	0.038291
2310014H01Rik: RIKEN cDNA 2310014H01 gene	AK009340	76448	194.57	344.19	1.77	0.011717
Anxa4: annexin A4	AV062214	11746	208.82	367.26	1.76	0.020115
Cfl1: cofilin 1, non-muscle	AV148266	12631	2278.86	4011.29	1.76	0.009615
Sort1: sortilin 1	AV247637	20661	165.32	291.57	1.76	7.3e-05
Ugdh: UDP-glucose dehydrogenase	NM_009466	22235	1498.48	2639	1.76	0.025507
Bat1a: HLA-B-associated transcript 1A	BB461609	53817	1003.38	1762.92	1.76	0.010761
Srd5a3: steroid 5 alpha-reductase 3	BB206480	57357	268.49	472.37	1.76	0.004523
Ralb: v-ral simian leukemia viral oncogene homolog B (ras related)	BB465250	64143	326.76	575.66	1.76	0.006562
Fam178a: family with sequence similarity 178, member A	AV343569	226151	274.05	483.33	1.76	0.002568
Tubb5: tubulin, beta 5	BG064086	22154	402.85	703.6	1.75	0.000454
Hmg20a: high mobility group 20A	BB459907	66867	321.21	562.5	1.75	0.016277
Gtf2f1: general transcription factor IIF, polypeptide 1	AV325174	98053	261.46	456.53	1.75	0.013299
Zfand2a: zinc finger, AN1-type domain 2A	AU016206	100494	149.51	261.95	1.75	0.008761
Mll1: myeloid/lymphoid or mixed-lineage leukemia 1	AK017541	214162	228.16	399.29	1.75	0.030547
Frrs1 /// LOC100046401: ferric-chelate reductase 1 /// similar to SDR2	BB032852	100046401 /// 20321	287.46	503.27	1.75	3.5e-05
Mm.30974.1	AI481392		189.47	331.49	1.75	0.001408
Plec: plectin	AW123286	18810	597.26	1040.57	1.74	0.014434
Tom1: target of myb1 homolog (chicken)	BB765813	21968	1015.98	1764.73	1.74	0.011933
A930001N09Rik: RIKEN cDNA A930001N09 gene	AV230892	77128	245.66	426.85	1.74	0.028705
Tmem64: transmembrane protein 64	BG075363	100201	862.3	1496.19	1.74	0.005128
Foxp1: forkhead box P1	BM220880	108655	306.29	532.7	1.74	0.043717
Msr1: macrophage scavenger receptor 1	AA183642	20288	270.05	468.18	1.73	0.032512
Nktr: natural killer tumor recognition sequence	AW987751	18087	225.31	389.04	1.73	0.033042
Snai2: snail homolog 2 (Drosophila)	BB040443	20583	351.93	610.46	1.73	0.007135
Cln8: ceroid-lipofuscinosis, neuronal 8	AV214220	26889	455.96	788.36	1.73	0.003041
Crlf2: cytokine receptor-like factor 2	NM_016715	57914	340.74	589.15	1.73	0.034122
Wdfy3: WD repeat and FYVE domain containing 3	BF150771	72145	243.05	419.89	1.73	0.014396
Eif2ak3 /// LOC100047634: eukaryotic translation initiation factor 2 alpha kinase 3 /// similar to Eukaryotic translation initiation factor 2 alpha kinase 3	NM_010121	100047634 /// 13666	320.08	552.77	1.73	0.000276
Rpl13 /// Tax1bp3: ribosomal protein L13 /// Tax1 (human T-cell leukemia virus type I) binding protein 3	AV139821	270106 /// 76281	937.99	1625.96	1.73	0.016117
Mm.80699.1	BB218653		243.26	421.62	1.73	0.014299
Cln3: ceroid lipofuscinosis, neuronal 3, juvenile (Batten, Spielmeyer-Vogt disease)	NM_009907	12752	204.94	351.52	1.72	0.007908
Ltbp3: latent transforming growth factor beta binding protein 3	BB324823	16998	389.62	669.87	1.72	0.022172
Sptlc2: serine palmitoyltransferase, long chain base subunit 2	BC003227	20773	173.26	298.49	1.72	0.000403
Nagk: N-acetylglucosamine kinase	NM_019542	56174	527.61	909.42	1.72	0.005679
Ms4a4d: membrane-spanning 4-domains, subfamily A, member 4D	NM_025658	66607	154.6	266.04	1.72	0.038977
Nucks1: nuclear casein kinase and cyclin-dependent kinase substrate 1	AW048468	98415	264.13	453.08	1.72	0.018181
Card10: caspase recruitment domain family, member 10	NM_130859	105844	224.63	387.47	1.72	0.001272
Plxnb1: plexin B1	BM119522	235611	146.23	250.96	1.72	0.008005
Tpm4: tropomyosin 4	AV122663	326618	440.85	759.27	1.72	9.9e-05
Mm.24751.1	BB115513		142.46	244.82	1.72	0.047599
Gsk3b: glycogen synthase kinase 3 beta	BB831420	56637	188.33	322.84	1.71	0.044413
Trip6: thyroid hormone receptor interactor 6	NM_011639	22051	535.22	913.44	1.71	0.00382
Tmem50b: transmembrane protein 50B	BC004841	77975	265.24	454.07	1.71	0.03846
Lix1l: Lix1-like	BM502719	280411	271.6	465.55	1.71	0.007999
Stap2: signal transducing adaptor family member 2	BC026642	106766	552.47	936.9	1.7	0.014876
Adam11: a disintegrin and metallopeptidase domain 11	AV222311	11488	153.87	261.3	1.7	0.014021
Cys1: cystin 1	BF466918	12879	167.74	285.96	1.7	0.011729
Nid1: nidogen 1	X14480	18073	689.86	1171.37	1.7	0.008643
Pdgfrb: platelet derived growth factor receptor, beta polypeptide	AA499047	18596	386.39	656.43	1.7	0.000476
Solh: small optic lobes homolog (Drosophila)	BB022975	50817	322.28	546.61	1.7	0.026178
2210016H18Rik: RIKEN cDNA 2210016H18 gene	BB515259	70125	271.65	461.65	1.7	0.002004
AI747699: expressed sequence AI747699	BM246193	381236	170.12	288.79	1.7	0.00049
Litaf: LPS-induced TN factor	AV360881	56722	1042.05	1761.58	1.69	0.002842
Trp53inp1: transformation related protein 53 inducible nuclear protein 1	AW495711	60599	1461.15	2474.51	1.69	0.01847
Tmem176a: transmembrane protein 176A	BC006049	66058	1424.05	2407.09	1.69	0.000503
Hist3h2a: histone cluster 3, H2a	AV297651	319162	153.91	259.75	1.69	0.008776
Zmiz1: zinc finger, MIZ-type containing 1	BB164673	328365	176.21	297.29	1.69	0.032637
Mm.216026.1	AV376055		162.59	275.33	1.69	0.019873
Naga: N-acetyl galactosaminidase, alpha	BC021631	17939	566.03	950.83	1.68	0.008105
Bola2: bolA-like 2 (E. coli)	BE992311	66162	289.04	486.5	1.68	0.001903
Wfdc2: WAP four-disulfide core domain 2	AF334269	67701	313.55	527.34	1.68	0.047841
5330406M23Rik: RIKEN cDNA 5330406M23 gene	BM241296	76671	463.32	778.87	1.68	0.009303
Unc45a: unc-45 homolog A (C. elegans)	BB464342	101869	156.99	264.43	1.68	0.000551
Rbms3: RNA binding motif, single stranded interacting protein	BB053506	207181	249.94	419.99	1.68	0.005566
Marveld2: MARVEL (membrane-associating) domain containing 2	BG076407	218518	310.37	520.21	1.68	0.000831
Zdhhc14: zinc finger, DHHC domain containing 14	AV223474	224454	167.01	280.99	1.68	0.028374
Sorbs2: sorbin and SH3 domain containing 2	BB479893	234214	184.74	311.01	1.68	0.043149
Fam63b: family with sequence similarity 63, member B	AV229336	235461	296.65	499.33	1.68	0.00447
Hmga1 /// Hmga1-rs1: high mobility group AT-hook 1 /// high mobility group AT-hook I, related sequence 1	NM_016660	111241 /// 15361	227.97	383.53	1.68	0.000597
Dab2ip: disabled homolog 2 (Drosophila) interacting protein	BM231046	69601	406.29	679.65	1.67	0.027465
Pltp: phospholipid transfer protein	AI591480	18830	1277.59	2132.24	1.67	0.045137
Rps6ka3: ribosomal protein S6 kinase polypeptide 3	BQ175276	110651	367.44	612.77	1.67	0.012756
Mapk3: mitogen-activated protein kinase 3	BI414398	26417	892.17	1491.84	1.67	0.005548
Plagl1: pleiomorphic adenoma gene-like 1	AF147785	22634	231.79	387.4	1.67	0.004068
Galns: galactosamine (N-acetyl)-6-sulfate sulfatase	BC004002	50917	181.25	301.91	1.67	0.008815
Stk4: serine/threonine kinase 4	BB141897	58231	521.43	869.33	1.67	0.031928
Eid1: EP300 interacting inhibitor of differentiation 1	BC010712	58521	499.69	834.12	1.67	0.000566
Pold3: polymerase (DNA-directed), delta 3, accessory subunit	AK010805	67967	172.51	288.36	1.67	0.013054
Ubc: ubiquitin C	BI653033	22190	210.98	351	1.66	0.01344
Rnasen: ribonuclease III, nuclear	BB462178	14000	258.35	428.12	1.66	0.023882
Atp10d: ATPase, class V, type 10D	BB016769	231287	210.94	349.69	1.66	0.018312
Slc36a4: solute carrier family 36 (proton/amino acid symporter), member 4	BQ175681	234967	176.89	294.33	1.66	0.033698
Arhgdib: Rho, GDP dissociation inhibitor (GDI) beta	AK002516	11857	219.23	362.51	1.65	0.021977
Pdgfra: platelet derived growth factor receptor, alpha polypeptide	AW537708	18595	281.63	463.49	1.65	0.020792
Prpf19: PRP19/PSO4 pre-mRNA processing factor 19 homolog (S. cerevisiae)	BB458578	28000	1940.72	3206	1.65	0.046884
Hpcal1: hippocalcin-like 1	NM_016677	53602	444.92	734.74	1.65	0.005152
Lpin2: lipin 2	BB378708	64898	202.18	332.95	1.65	0.007443
Rhou: ras homolog gene family, member U	AF378088	69581	592.1	978.91	1.65	0.044738
Zbtb4: zinc finger and BTB domain containing 4	BB767069	75580	198.54	327.26	1.65	0.004941
Actn1: actinin, alpha 1	BE853286	109711	877.74	1447.34	1.65	0.005318
Spred2: sprouty-related, EVH1 domain containing 2	AV229054	114716	332.17	547.4	1.65	0.036664
Fnip1: Folliculin interacting protein 1	AW557298	216742	240.17	395.45	1.65	0.013768
H2afj: H2A histone family, member J	BF661121	232440	1047.38	1724.45	1.65	0.011997
9930105H17Rik /// LOC381508: RIKEN cDNA 9930105H17 gene /// similar to RIKEN cDNA 2610524H06 gene	AW549928	100669 /// 381508	204.82	338.73	1.65	0.040663
Samhd1: SAM domain and HD domain, 1	BF148012	56045	316.68	520.77	1.64	0.028662
Ezh1: enhancer of zeste homolog 1 (Drosophila)	NM_007970	14055	268.71	439.9	1.64	0.023406
Tjp2: tight junction protein 2	NM_011597	21873	183.35	300.77	1.64	0.018981
Ptpn21: protein tyrosine phosphatase, non-receptor type 21	AW987375	24000	251.47	411.93	1.64	0.000979
Rbm25: RNA binding motif protein 25	AI159652	67039	827.09	1353.4	1.64	0.039586
Fundc2: FUN14 domain containing 2	AI510221	67391	345.35	566.21	1.64	7.3e-05
Setd8: SET domain containing (lysine methyltransferase) 8	BB787289	67956	442.94	724.36	1.64	0.00821
Spred1: sprouty protein with EVH-1 domain 1, related sequence	BQ044290	114715	184.35	302.78	1.64	0.00512
6430537I21Rik: RIKEN cDNA 6430537I21 gene	AV343428	319654	162.09	266.25	1.64	0.00987
Chd7: chromodomain helicase DNA binding protein 7	BB127276	320790	209.68	343.64	1.64	0.02551
B230354O11Rik: RIKEN cDNA B230354O11 gene	BC024416	668468	171.6	281.76	1.64	0.005604
Gnai2: guanine nucleotide binding protein (G protein), alpha inhibiting 2	BF228116	14678	1609.23	2626.63	1.63	0.020542
Tcf4: transcription factor 4	AI639846	21413	345.37	561.23	1.63	0.018632
Tmed7: Transmembrane emp24 protein transport domain containing 7	AW545765	66676	947.92	1545.15	1.63	0.040175
Cap1: CAP, adenylate cyclase-associated protein 1 (yeast)	NM_007598	12331	792.6	1288.82	1.63	0.000305
Eif1a: eukaryotic translation initiation factor 1A	BM200591	13664	408.81	667.16	1.63	0.009813
LOC14210: hypothetical LOC14210	BB388301	14210	178.2	290.75	1.63	0.010063
Igfbp3: insulin-like growth factor binding protein 3	AV175389	16009	616.6	1005.63	1.63	0.004138
Glg1: golgi apparatus protein 1	BG074127	20340	674.68	1096.84	1.63	0.011354
Ppap2c: phosphatidic acid phosphatase type 2C	BC010332	50784	563.97	920.44	1.63	0.002793
Fmnl2: formin-like 2	AK017338	71409	253.61	413.24	1.63	0.021539
BC029722: cDNA sequence BC029722	AK009222	613262	330.19	538.01	1.63	0.020921
Arl4a: ADP-ribosylation factor-like 4A	AV328143	11861	178.62	288.67	1.62	0.01478
Krt18: keratin 18	NM_010664	16668	3229.76	5224.08	1.62	0.000672
Myo1c: myosin IC	NM_008659	17913	814.57	1320.92	1.62	2.6e-05
Sts: steroid sulfatase	NM_009293	20905	337.01	546.03	1.62	0.012823
Tusc1: tumor suppressor candidate 1	AK008612	69136	186.48	302.3	1.62	0.009675
Adamts7: a disintegrin-like and metallopeptidase (reprolysin type) with thrombospondin type 1 motif, 7	AL359935	108153	172.43	278.79	1.62	0.020877
Atp6v0b: ATPase, H+ transporting, lysosomal V0 subunit B	AV339131	114143	1088.49	1760.83	1.62	0.002735
Smg1: SMG1 homolog, phosphatidylinositol 3-kinase-related kinase (C. elegans)	BB024162	233789	243.31	394.76	1.62	0.005659
Kctd12: potassium channel tetramerisation domain containing 12	BM220945	239217	302.49	491.25	1.62	0.027787
Dhps: deoxyhypusine synthase	AV033768	330817	190.59	308.44	1.62	0.017646
Mm.205131.1	BB373038		168.62	272.34	1.62	0.025537
C1qa: complement component 1, q subcomponent, alpha polypeptide	NM_007572	12259	1629.43	2619.46	1.61	0.027141
Celf2: CUGBP, Elav-like family member 2	BB644164	14007	357.85	575.35	1.61	0.007798
Gba: glucosidase, beta, acid	BB241507	14466	315.79	509.52	1.61	0.001922
Plscr3: phospholipid scramblase 3	NM_023564	70310	363.7	587.03	1.61	0.017246
Gga2: golgi associated, gamma adaptin ear containing, ARF binding protein 2	AK004632	74105	347.58	559.44	1.61	0.045633
Pawr: PRKC, apoptosis, WT1, regulator	BB398886	114774	306.93	493.92	1.61	0.001752
Appl2: adaptor protein, phosphotyrosine interaction, PH domain and leucine zipper containing 2	BC002232	216190	634.7	1021.18	1.61	0.030638
Agbl5: ATP/GTP binding protein-like 5	AV277339	231093	322.46	520.19	1.61	0.034565
Dync1li2: dynein, cytoplasmic 1 light intermediate chain 2	BM212035	234663	305.86	491.28	1.61	0.013773
Tnfrsf1b: tumor necrosis factor receptor superfamily, member 1b	M60469	21938	368.7	589.79	1.6	0.021595
Gstp1: glutathione S-transferase, pi 1	NM_013541	14870	5789.82	9257.89	1.6	0.011017
Arhgdia: Rho GDP dissociation inhibitor (GDI) alpha	BC004732	192662	680.01	1085.73	1.6	0.001495
Ino80d: INO80 complex subunit D	AI117751	227195	432.18	689.71	1.6	0.023524
Glt25d1: glycosyltransferase 25 domain containing 1	AV122321	234407	550.55	882.75	1.6	0.000695
Mm.219481.1	C80049		1258.61	2010.07	1.6	0.001759
Ifngr1: interferon gamma receptor 1	NM_010511	15979	389.01	619.87	1.59	0.003029
Sdc3: syndecan 3	BB528350	20970	275.29	437.91	1.59	0.001699
Ube2v2: ubiquitin-conjugating enzyme E2 variant 2	AV241588	70620	1053.81	1671.59	1.59	0.010802
Lrwd1: leucine-rich repeats and WD repeat domain containing 1	BB252479	71735	230.75	366.48	1.59	0.034667
Mamdc2: MAM domain containing 2	AK004794	71738	218.57	348.26	1.59	0.028316
Fam20c: family with sequence similarity 20, member C	BB375974	80752	881.96	1406.03	1.59	0.020351
BC005512 /// F630007L15Rik /// Gm6958: cDNA sequence BC005512 /// RIKEN cDNA F630007L15 gene /// predicted gene 6958	AW763751	192885 /// 629242 /// 641366	725.41	1150.68	1.59	0.044657
Mm.7202.1	AA717264		220.16	350.35	1.59	0.045011
Grn: granulin	AV166504	14824	3336.26	5257	1.58	0.002368
Srebf2: sterol regulatory element binding factor 2	BM123132	20788	258.33	409.35	1.58	0.00448
Nfkbia: Nuclear factor of kappa light polypeptide gene enhancer in B-cells inhibitor, alpha	AI462015	18035	392.06	619.04	1.58	0.001169
Diap1: diaphanous homolog 1 (Drosophila)	BM120370	13367	975.53	1544.74	1.58	0.002365
Dvl1: dishevelled, dsh homolog 1 (Drosophila)	BB153808	13542	1667.44	2626.54	1.58	0.026706
Tgfbi: transforming growth factor, beta induced	BB532080	21810	1000.1	1580.78	1.58	0.002658
Abca8b: ATP-binding cassette, sub-family A (ABC1), member 8b	AF213393	27404	397.69	626.97	1.58	0.023378
Slco1a4: solute carrier organic anion transporter family, member 1a4	NM_030687	28250	2673.89	4220.02	1.58	0.004083
Sdccag1: serologically defined colon cancer antigen 1	AK017826	66244	234.26	369.55	1.58	0.029979
6720401G13Rik: RIKEN cDNA 6720401G13 gene	BG075556	103012	415.85	655.79	1.58	0.029762
Etf1: Eukaryotic translation termination factor 1	C77379	225363	204.31	322.32	1.58	0.002766
Pigu: phosphatidylinositol glycan anchor biosynthesis, class U	AV292566	228812	263.42	417.48	1.58	0.014834
Fam76a: family with sequence similarity 76, member A	AU067643	230789	302.84	477.9	1.58	0.022204
Zfp826: zinc finger protein 826	BM202530	414758	360.79	568.67	1.58	0.011247
Mm.197381.1	BI076717		179.07	282.36	1.58	0.025553
Ddx1: DEAD (Asp-Glu-Ala-Asp) box polypeptide 1	AV089443	104721	624.73	981.66	1.57	0.012117
Bcl2l1: BCL2-like 1	NM_009743	12048	439.88	690.94	1.57	0.013768
Dnase2a: deoxyribonuclease II alpha	NM_010062	13423	764.44	1196.49	1.57	0.015938
Rasgrf1: RAS protein-specific guanine nucleotide-releasing factor 1	AI850720	19417	229.65	360.72	1.57	0.018599
S100a1: S100 calcium binding protein A1	AI266795	20193	1217.42	1910.08	1.57	0.016551
Abcc9: ATP-binding cassette, sub-family C (CFTR/MRP), member 9	BG791642	20928	1098.99	1726.54	1.57	0.007448
Tep1: telomerase associated protein 1	NM_009351	21745	190.07	298.6	1.57	0.005097
Pvr: poliovirus receptor	BB049138	52118	215.54	339.26	1.57	0.019506
Grina: glutamate receptor, ionotropic, N-methyl D-aspartate-associated protein 1 (glutamate binding)	AW212189	66168	1922.22	3025.46	1.57	0.011375
Kdelc2: KDEL (Lys-Asp-Glu-Leu) containing 2	BG073351	68304	296.78	467.23	1.57	0.023635
Tbc1d10b: TBC1 domain family, member 10b	AF285112	68449	257.54	405.33	1.57	0.00612
Psmd11: proteasome (prosome, macropain) 26S subunit, non-ATPase, 11	BI677127	69077	398.92	627.18	1.57	0.00963
Fam49b: family with sequence similarity 49, member B	BC011343	223601	403.76	632.32	1.57	0.047526
Chmp4b /// LOC674706: chromatin modifying protein 4B /// similar to zinc finger protein 341	BC011429	674706 /// 75608	470.39	740.77	1.57	0.01935
Mm.218665.1	BG063377		296.87	464.79	1.57	0.001301
Tcf4: transcription factor 4	AI639846	21413	465.42	724.58	1.56	0.025046
Tpp1: tripeptidyl peptidase I	AI266910	12751	906.6	1410.61	1.56	0.012323
Mknk2: MAP kinase-interacting serine/threonine kinase 2	NM_021462	17347	2558.18	4002.17	1.56	0.003944
Rab34: RAB34, member of RAS oncogene family	AF327929	19376	197.34	308.74	1.56	0.000822
Tia1: cytotoxic granule-associated RNA binding protein 1	BG518542	21841	240.96	376.2	1.56	0.0077
Rhog: ras homolog gene family, member G	NM_019566	56212	314.16	490.48	1.56	0.00667
Ccdc82: coiled-coil domain containing 82	BE352816	66396	351.16	547.77	1.56	0.021349
Atp6ap2: ATPase, H+ transporting, lysosomal accessory protein 2	AV121721	70495	2627.67	4099.18	1.56	0.003689
Med15: mediator complex subunit 15	NM_033609	94112	618.55	965.25	1.56	0.006956
Nfkbia: nuclear factor of kappa light polypeptide gene enhancer in B-cells inhibitor, alpha	AI462015	18035	2623.33	4074.59	1.55	0.002859
Abl2: v-abl Abelson murine leukemia viral oncogene homolog 2 (arg, Abelson-related gene)	BB667497	11352	244.68	379.01	1.55	0.030219
Dpysl2: dihydropyrimidinase-like 2	BQ174209	12934	654.51	1017.48	1.55	0.01349
Sgpl1: sphingosine phosphate lyase 1	NM_009163	20397	558.28	863.35	1.55	0.001996
Rps27: ribosomal protein S27	AA208652	57294	3333.09	5159.56	1.55	0.027796
Asrgl1: asparaginase like 1	AU040643	66514	187.82	290.74	1.55	0.021076
Shisa5: shisa homolog 5 (Xenopus laevis)	BB533076	66940	1484.02	2296.86	1.55	0.019606
Ciz1: CDKN1A interacting zinc finger protein 1	NM_028412	68379	269.31	418.31	1.55	0.040373
2010109K11Rik: RIKEN cDNA 2010109K11 gene	BB174749	72123	197.23	305.46	1.55	0.006943
Csnk1d: casein kinase 1, delta	BB529152	104318	786.82	1222.21	1.55	0.032497
Necab2: N-terminal EF-hand calcium binding protein 2	NM_054095	117148	183.72	283.87	1.55	0.027302
Man1b1: mannosidase, alpha, class 1B, member 1	BM120583	227619	412.8	638.29	1.55	0.048626
Frmd4b: FERM domain containing 4B	BB009122	232288	1535.46	2376.76	1.55	0.005399
Gm5480: predicted gene 5480	AV066667	432995	228.8	355.35	1.55	0.000355
Rnf213: ring finger protein 213	AW556558	672511	1208.98	1877.94	1.55	0.032119
Gm13611 /// Gm4604 /// LOC100048508 /// Rpl36: predicted gene 13611 /// predicted gene 4604 /// similar to Rpl36 protein /// ribosomal protein L36	AV216370	100043718 /// 100048508 /// 54217 /// 622534	2124.39	3302.98	1.55	0.004935
Atp6v1g1 /// Gm7898: ATPase, H+ transporting, lysosomal V1 subunit G1 /// ATPase, H+ transporting, lysosomal V1 subunit G1 pseudogene	BI154058	66290 /// 666030	1654.05	2557.64	1.55	0.006395
Ntn1: netrin 1	BI143915	18208	332.59	510.76	1.54	0.010846
Ppargc1a: peroxisome proliferative activated receptor, gamma, coactivator 1 alpha	BB752393	19017	196.85	303	1.54	0.016996
B4galnt1: beta-1,4-N-acetyl-galactosaminyl transferase 1	U18975	14421	619.59	955.83	1.54	0.016269
Mtvr2: mammary tumor virus receptor 2	NM_023166	17826	450.58	695.28	1.54	0.0293
Rgl2: ral guanine nucleotide dissociation stimulator-like 2	NM_009059	19732	292.53	449.74	1.54	0.016068
Son: Son DNA binding protein	AU067731	20658	237.25	365.7	1.54	0.018804
Sp1: trans-acting transcription factor 1	BG916549	20683	468.33	721.1	1.54	0.019546
Wdr1: WD repeat domain 1	AK004644	22388	744.64	1148.06	1.54	0.021214
Bok: BCL2-related ovarian killer protein	NM_016778	51800	218.71	336.37	1.54	0.001128
Ensa: endosulfine alpha	BF584204	56205	629.9	971.17	1.54	0.006706
Prcp: prolylcarboxypeptidase (angiotensinase C)	AK011112	72461	255.02	392.67	1.54	0.02101
Cblb: Casitas B-lineage lymphoma b	BB205662	208650	187.58	288.24	1.54	0.001433
C230096C10Rik: RIKEN cDNA C230096C10 gene	BG064982	230866	407.37	625.65	1.54	0.016326
Tox: thymocyte selection-associated high mobility group box	BB547854	252838	227.53	349.93	1.54	0.006139
Casp8ap2: caspase 8 associated protein 2	NM_011997	26885	211.06	322.07	1.53	0.031006
Stx7: syntaxin 7	AB019212	53331	429.23	655.96	1.53	0.022064
Tpm3: Tropomyosin 3, gamma	AV311925	59069	1042.43	1598.15	1.53	0.002272
Itm2c: integral membrane protein 2C	NM_022417	64294	766.28	1169.36	1.53	0.000241
Camta2: calmodulin binding transcription activator 2	BB657856	216874	364.47	558.75	1.53	0.033713
Tmem106a: transmembrane protein 106A	AV024335	217203	241.83	368.88	1.53	0.02043
Tnrc6c: trinucleotide repeat containing 6C	BB795102	217351	229.16	350.54	1.53	0.036559
Leprot: leptin receptor overlapping transcript	AV156961	230514	555.08	851.08	1.53	0.005564
Dmxl2: Dmx-like 2	AK018275	235380	397.72	608.35	1.53	0.027524
C130039O16Rik: RIKEN cDNA C130039O16 gene	BB091357	238317	396.15	605.27	1.53	0.011255
9530028C05: hypothetical protein 9530028C05	BQ175154	330256	272.02	416.06	1.53	0.044381
Bzw2 /// Gm14702 /// Gm2100 /// Gm2173 /// Gm2968 /// Gm3181 /// Gm3322 /// Gm3697 /// Gm4031 /// Gm4296 /// Gm4320 /// Gm4354 /// Gm5589: basic leucine zipper and W2 domains 2 /// predicted gene 14702 /// predicted gene 2100 /// predicted gene 2173 /// predicted gene 2968 /// predicted gene 3181 /// predicted gene 3322 /// predicted gene 3697 /// predicted gene 4031 /// predicted gene 4296 /// p…	BM225255	100039204 /// 100039345 /// 100040790 /// 100041175 /// 100041416 /// 100042151 /// 100042787 /// 100043211 /// 100043258 /// 100043316 /// 434166 /// 66912 /// 671950	265.98	407.77	1.53	0.031529
Dnajc17 /// Gm6257: DnaJ (Hsp40) homolog, subfamily C, member 17 /// DnaJ (Hsp40) homolog, subfamily C, member 17 pseudogene	C87112	621763 /// 69408	593.48	908.01	1.53	0.026217
Cenpb: centromere protein B	BC006628	12616	214.68	325.96	1.52	0.007465
Dapk2: death-associated protein kinase 2	BC022165	13143	211.15	321.85	1.52	0.026192
Fkbp1a: FK506 binding protein 1a	BB058341	14225	1531.26	2334.78	1.52	0.000532
Mtpn: myotrophin	BB124537	14489	1753.92	2666.86	1.52	0.025676
Myh9: myosin, heavy polypeptide 9, non-muscle	C80049	17886	1992.09	3020.33	1.52	0.001204
Rb1: retinoblastoma 1	NM_009029	19645	235.17	357.58	1.52	0.022274
Ubl4: ubiquitin-like 4	BI650739	27643	394.66	600.68	1.52	0.001734
Arl8b: ADP-ribosylation factor-like 8B	AV233429	67166	592.53	900.83	1.52	0.009105
4930506M07Rik: RIKEN cDNA 4930506M07 gene	BB559293	71653	401.85	609.31	1.52	0.001053
Coro7: coronin 7	BB534801	78885	526.83	800.04	1.52	0.02714
Ppif: peptidylprolyl isomerase F (cyclophilin F)	AV209130	105675	1180.96	1799.47	1.52	0.003022
Pip4k2c: phosphatidylinositol-5-phosphate 4-kinase, type II, gamma	NM_054097	117150	398.86	605	1.52	0.0061
Cep164: centrosomal protein 164	BB445523	214552	240.19	365.22	1.52	0.033449
Iqsec1: IQ motif and Sec7 domain 1	BF164393	232227	208.78	317.32	1.52	0.049402
Aak1: AP2 associated kinase 1	BG067888	269774	373.76	569.81	1.52	0.000698
Mm.102682.2	BE628832		1212.82	1839.79	1.52	0.034965
Cdk6: cyclin-dependent kinase 6	BM238926	12571	613.75	925.08	1.51	0.041676
Ddit3: DNA-damage inducible transcript 3	NM_007837	13198	217.33	328.34	1.51	0.029073
Atp6v0c: ATPase, H+ transporting, lysosomal V0 subunit C	AV212820	11984	2414.04	3645.92	1.51	0.009776
Man2b1: mannosidase 2, alpha B1	BC005430	17159	1624.86	2455.69	1.51	0.004824
Sf3a2: splicing factor 3a, subunit 2	BI900579	20222	570.98	864.56	1.51	0.033417
Tcf21: transcription factor 21	NM_011545	21412	549.75	830.99	1.51	0.004309
Tmem165: transmembrane protein 165	NM_011626	21982	461.14	696.16	1.51	0.035451
Tuba1b: tubulin, alpha 1B	BC008117	22143	2592.94	3908.51	1.51	0.000443
Ywhaz: tyrosine 3-monooxygenase/tryptophan 5-monooxygenase activation protein, zeta polypeptide	BG968903	22631	509.45	768.9	1.51	0.008794
Camk1: calcium/calmodulin-dependent protein kinase I	NM_133926	52163	294.71	445.72	1.51	0.007798
Plbd2: phospholipase B domain containing 2	BB018522	71772	322.95	487.19	1.51	0.008394
Setd1b: SET domain containing 1B	BB090304	208043	455.33	687.17	1.51	0.034957
Zfp362: zinc finger protein 362	BI409907	230761	273.53	412.58	1.51	0.047474
Snx8: sorting nexin 8	AI314167	231834	222.88	335.94	1.51	0.001063
Mllt6: myeloid/lymphoid or mixed-lineage leukemia (trithorax homolog, Drosophila); translocated to, 6	BG245272	246198	265.91	401.74	1.51	0.023503
LOC100048168 /// Sav1: similar to WW45 protein /// salvador homolog 1 (Drosophila)	NM_022028	100048168 /// 64010	361.36	544.18	1.51	0.022901
Itpr2: inositol 1,4,5-triphosphate receptor 2	BB216794	16439	284.9	428.01	1.5	0.008027
Tmsb4x: thymosin, beta 4, X chromosome	NM_021278	19241	3973.46	5977.33	1.5	0.018677
Rnps1: ribonucleic acid binding protein S1	AV307521	19826	857.04	1287.71	1.5	0.012772
Elovl1: elongation of very long chain fatty acids (FEN1/Elo2, SUR4/Elo3, yeast)-like 1	BB748075	54325	838.6	1261.49	1.5	0.0067
Trim3: tripartite motif-containing 3	AF220019	55992	210.72	316.86	1.5	0.017011
Atp2b1: ATPase, Ca++ transporting, plasma membrane 1	BI080417	67972	324.31	486.51	1.5	0.0032
Mll5: myeloid/lymphoid or mixed-lineage leukemia 5	BB529352	69188	963.88	1448.73	1.5	0.033457
Pank2: pantothenate kinase 2 (Hallervorden-Spatz syndrome)	AK016755	74450	289.29	434.48	1.5	0.002807
Mcoln1: mucolipin 1	NM_053177	94178	269.97	405.31	1.5	0.000716
Nup107: nucleoporin 107	BC004655	103468	207.47	311.38	1.5	0.015233
Mapre2: microtubule-associated protein, RP/EB family, member 2	BC027056	212307	667.29	1003.77	1.5	0.011197
Gsn: gelsolin	AV025559	227753	434.58	653.91	1.5	0.031676
Sbf2: SET binding factor 2	BB448743	319934	479	718.81	1.5	0.018206
Fabp2: fatty acid binding protein 2, intestinal	NM_007980	14079	3858.36	2570.11	-1.5	0.015095
Ivd: isovaleryl coenzyme A dehydrogenase	AV221988	56357	688.3	458.39	-1.5	0.014405
Cldn12: claudin 12	AW554231	64945	1398.89	929.95	-1.5	0.00392
Cml1: camello-like 1	NM_023160	66116	5753.64	3824.48	-1.5	0.00285
Pomp: proteasome maturation protein	NM_025624	66537	2942.23	1960.04	-1.5	0.019424
Lyrm5: LYR motif containing 5	BC021522	67636	1890.66	1258.34	-1.5	0.011796
Hnrnpr: heterogeneous nuclear ribonucleoprotein R	AW701147	74326	856.17	569.42	-1.5	0.027755
Slco2b1: solute carrier organic anion transporter family, member 2b1	BB553107	101488	793.33	527.74	-1.5	0.023751
LOC100045146 /// Ranbp9: similar to B cell antigen receptor Ig beta associated protein 1 /// RAN binding protein 9	BB106402	100045146 /// 56705	378.17	251.39	-1.5	0.016713
Ccdc142 /// Mrpl53: coiled-coil domain containing 142 /// mitochondrial ribosomal protein L53	BC022162	243510 /// 68499	982.14	653.34	-1.5	0.026079
Cops5: COP9 (constitutive photomorphogenic) homolog, subunit 5 (Arabidopsis thaliana)	NM_013715	26754	1832.41	1215.49	-1.51	0.025535
Mapk1: mitogen-activated protein kinase 1	BM209765	26413	928.93	616.44	-1.51	0.023818
Aco1: aconitase 1	BC005454	11428	1892.66	1256.11	-1.51	0.007516
Gstz1: glutathione transferase zeta 1 (maleylacetoacetate isomerase)	AB041613	14874	4567.88	3027.3	-1.51	0.00727
Hrsp12: heat-responsive protein 12	AK005016	15473	7361.15	4880.89	-1.51	0.006344
Dnaja1: DnaJ (Hsp40) homolog, subfamily A, member 1	BB414617	15502	1969.98	1308.94	-1.51	0.004507
Pxmp2: peroxisomal membrane protein 2	AF309644	19301	3793.4	2520.26	-1.51	0.026011
Deb1: differentially expressed in B16F10 1	AK003863	26901	949.81	626.97	-1.51	0.02705
Yme1l1: YME1-like 1 (S. cerevisiae)	BB826168	27377	521.56	346.45	-1.51	0.036592
Mrpl15: mitochondrial ribosomal protein L15	AV216669	27395	1800.52	1193.26	-1.51	0.025996
Gnpnat1: glucosamine-phosphate N-acetyltransferase 1	AK008566	54342	1664.61	1098.77	-1.51	0.021549
Akr1e1: aldo-keto reductase family 1, member E1	BC012692	56043	629.76	415.75	-1.51	0.035583
Ggcx: gamma-glutamyl carboxylase	AV370848	56316	545.23	360.12	-1.51	0.026362
Sdhc: succinate dehydrogenase complex, subunit C, integral membrane protein	AW107712	66052	1267.97	841.81	-1.51	0.03999
1810030N24Rik: RIKEN cDNA 1810030N24 gene	BG792484	66291	632.19	419.9	-1.51	0.035008
Bfar: bifunctional apoptosis regulator	AK013874	67118	554.75	367.13	-1.51	0.022999
Atg3: autophagy-related 3 (yeast)	BC010809	67841	3686.19	2447.78	-1.51	0.017052
9430016H08Rik: RIKEN cDNA 9430016H08 gene	BC024945	68115	819.44	543.42	-1.51	0.035035
Hars2: histidyl-tRNA synthetase 2, mitochondrial (putative)	NM_080636	70791	481.09	319.08	-1.51	0.005958
Mrpl1: mitochondrial ribosomal protein L1	AK010343	94061	708.39	469.29	-1.51	0.038997
N4bp2l1: NEDD4 binding protein 2-like 1	NM_133898	100637	1854.1	1229.24	-1.51	0.012937
Jkamp: JNK1/MAPK8-associated membrane protein	BC002238	104771	934.7	618.63	-1.51	0.023158
Acad9: acyl-Coenzyme A dehydrogenase family, member 9	AV235115	229211	579.64	384.74	-1.51	0.017646
Smcr7l: Smith-Magenis syndrome chromosome region, candidate 7-like (human)	W34859	239555	304.88	201.76	-1.51	0.026947
Mphosph9: M-phase phosphoprotein 9	AW547060	269702	1984.93	1315.65	-1.51	0.043503
Ccdc58: coiled-coil domain containing 58	BC024862	381045	876.29	580.75	-1.51	0.015233
Fam82a1: family with sequence similarity 82, member A1	BB748934	381110	703.63	465.86	-1.51	0.003174
Zfp560: zinc finger protein 560	AV213597	434377	383.54	253.3	-1.51	0.031553
Gm5081 /// Prps1: predicted gene 5081 /// phosphoribosyl pyrophosphate synthetase 1	AK011304	19139 /// 328099	451.61	298.26	-1.51	0.025403
C4bp: complement component 4 binding protein	NM_007576	12269	4722.64	3103.53	-1.52	0.025831
Ddx3x: DEAD/H (Asp-Glu-Ala-Asp/His) box polypeptide 3, X-linked	L25126	13205	811.61	532.25	-1.52	0.034355
Dsg2: desmoglein 2	AB072269	13511	720.4	473.69	-1.52	0.028949
Fas: Fas (TNF receptor superfamily member 6)	NM_007987	14102	345.56	227.8	-1.52	0.029533
Hnrnpc: heterogeneous nuclear ribonucleoprotein C	NM_016884	15381	679.2	447.03	-1.52	0.021635
Shmt1: serine hydroxymethyltransferase 1 (soluble)	AF237702	20425	2566.99	1688.37	-1.52	0.005285
Abcb11: ATP-binding cassette, sub-family B (MDR/TAP), member 11	NM_021022	27413	4594.25	3021.1	-1.52	0.002183
Slc4a4: solute carrier family 4 (anion exchanger), member 4	BE655147	54403	486.42	319.75	-1.52	0.008422
Tmed2: transmembrane emp24 domain trafficking protein 2	BB609648	56334	1012.55	665.97	-1.52	0.041071
Cnpy2: canopy 2 homolog (zebrafish)	NM_019953	56530	2241.45	1474.03	-1.52	0.021107
Rpa3: replication protein A3	NM_026632	68240	483.19	317.56	-1.52	0.014584
Cnot8: CCR4-NOT transcription complex, subunit 8	NM_026949	69125	848.86	559.64	-1.52	0.007355
4931406C07Rik: RIKEN cDNA 4931406C07 gene	AK016432	70984	1859.64	1227.05	-1.52	0.045298
Cdadc1: cytidine and dCMP deaminase domain containing 1	BC004588	71891	490.22	322.75	-1.52	0.013828
Fbxl20: F-box and leucine-rich repeat protein 20	AK012109	72194	504.02	331.51	-1.52	0.012362
Pus10: pseudouridylate synthase 10	AV225067	74467	340.58	224.54	-1.52	0.012363
Pygl: liver glycogen phosphorylase	NM_133198	110095	4712.37	3100.38	-1.52	0.015138
Ormdl1: ORM1-like 1 (S. cerevisiae)	BC025572	227102	998.9	658.48	-1.52	0.007352
Paqr3: progestin and adipoQ receptor family member III	AK018174	231474	292.53	191.85	-1.52	0.006902
Tor1aip2: torsin A interacting protein 2	NM_022329	240832	387.36	254.26	-1.52	0.022504
Gm7895 /// Ppm1b: predicted gene 7895 /// protein phosphatase 1B, magnesium dependent, beta isoform	AJ271836	19043 /// 666025	394.05	258.84	-1.52	0.01139
Mm.200252.1	AI648923		342.72	226.2	-1.52	0.013475
F11: coagulation factor XI	AF356627	109821	1512.07	989.31	-1.53	0.033845
Serping1: serine (or cysteine) peptidase inhibitor, clade G, member 1	NM_009776	12258	8473.36	5521.11	-1.53	0.001604
Ubqln1: ubiquilin 1	BC026847	56085	2454.41	1602.54	-1.53	0.026663
Gjb1: gap junction protein, beta 1	BC026833	14618	4153.91	2722.03	-1.53	0.002836
Nfix: nuclear factor I/X	BB315728	18032	701.94	458.65	-1.53	0.005919
Nrp1: neuropilin 1	AK011144	18186	2111.82	1381.06	-1.53	0.002615
Homer2: homer homolog 2 (Drosophila)	BG076134	26557	373.18	244.08	-1.53	0.021196
Glrx3: glutaredoxin 3	NM_023140	30926	1701.48	1110.28	-1.53	0.028062
Prodh2: proline dehydrogenase (oxidase) 2	AK011039	56189	2657.45	1740.09	-1.53	0.002482
Narf: nuclear prelamin A recognition factor	BI452475	67608	605.59	397.01	-1.53	0.008292
Cwf19l1: CWF19-like 1, cell cycle control (S. pombe)	AV270779	72502	293.28	191.89	-1.53	0.005075
Cml2: camello-like 2	BB745660	93673	6016.02	3942.26	-1.53	0.002154
Chpt1: choline phosphotransferase 1	AI642069	212862	672.37	439.43	-1.53	0.000359
Pcmtd2: protein-L-isoaspartate (D-aspartate) O-methyltransferase domain containing 2	BM117243	245867	610.94	398.71	-1.53	0.008649
Gm2382 /// Mthfs: predicted gene 2382 /// 5, 10-methenyltetrahydrofolate synthetase	NM_026829	100039707 /// 107885	1113.77	727.64	-1.53	0.024045
Hsd3b2 /// Hsd3b3 /// Hsd3b6: hydroxy-delta-5-steroid dehydrogenase, 3 beta- and steroid delta-isomerase 2 /// hydroxy-delta-5-steroid dehydrogenase, 3 beta- and steroid delta-isomerase 3 /// hydroxy-delta-5-steroid dehydrogenase, 3 beta- and steroid delta-isomerase 6	NM_013821	15493 /// 15494 /// 15497	1653.7	1078.95	-1.53	0.005995
Uchl3 /// Uchl4: ubiquitin carboxyl-terminal esterase L3 (ubiquitin thiolesterase) /// ubiquitin carboxyl-terminal esterase L4	AB033370	50933 /// 93841	899.13	588.19	-1.53	0.027214
Mm.220934.3	BB794742		940.76	615.97	-1.53	0.036954
Ctse: cathepsin E	NM_007799	13034	942	613.35	-1.54	0.041387
Pja1: praja1, RING-H2 motif containing	BM199789	18744	571.78	371.23	-1.54	0.011198
Slc17a1: solute carrier family 17 (sodium phosphate), member 1	NM_009198	20504	397.48	258.89	-1.54	0.005075
Sucla2: succinate-Coenzyme A ligase, ADP-forming, beta subunit	AK005273	20916	4234.76	2746.49	-1.54	0.023064
Surf1: surfeit gene 1	NM_013677	20930	1349.33	874.54	-1.54	0.001825
Tspan7: tetraspanin 7	AF052492	21912	1127.52	734.48	-1.54	0.018124
Uck1: uridine-cytidine kinase 1	BC025146	22245	539.75	349.56	-1.54	0.019014
Fam82b: family with sequence similarity 82, member B	BC025158	66302	1230.06	800.6	-1.54	0.036404
Uqcrfs1: ubiquinol-cytochrome c reductase, Rieske iron-sulfur polypeptide 1	AK003966	66694	4450.83	2884.23	-1.54	0.048847
Sdha: succinate dehydrogenase complex, subunit A, flavoprotein (Fp)	BF585357	66945	3109.94	2020.28	-1.54	0.047578
Mina: myc induced nuclear antigen	AK014426	67014	287.88	186.62	-1.54	0.030855
2810055F11Rik: RIKEN cDNA 2810055F11 gene	BC004753	67217	805.47	524.14	-1.54	0.007199
Elovl5: ELOVL family member 5, elongation of long chain fatty acids (yeast)	NM_134255	68801	8969.75	5811.98	-1.54	0.008321
Coasy: Coenzyme A synthase	BC020046	71743	1701.75	1105.06	-1.54	0.007977
Bdh1: 3-hydroxybutyrate dehydrogenase, type 1	BF322712	71911	1515.49	984.26	-1.54	0.047706
Pard3: par-3 (partitioning defective 3) homolog (C. elegans)	BE199556	93742	362.17	235.8	-1.54	0.008405
AI316807: expressed sequence AI316807	AW228053	102032	524.82	339.81	-1.54	0.009228
Mmadhc: methylmalonic aciduria (cobalamin deficiency) cblD type, with homocystinuria	NM_133839	109129	1655.11	1073.38	-1.54	0.020553
Derl2: Der1-like domain family, member 2	NM_033562	116891	3214.34	2092.78	-1.54	0.004503
Dnajc3: DnaJ (Hsp40) homolog, subfamily C, member 3	BE624323	100037258	502.79	326.28	-1.54	0.02571
2010001E11Rik /// AI317395: RIKEN cDNA 2010001E11 gene /// expressed sequence AI317395	BC018406	215929 /// 72045	973.29	630	-1.54	0.000314
Dnpep: aspartyl aminopeptidase	NM_016878	13437	788.84	507.66	-1.55	0.028921
Fdx1: ferredoxin 1	D43690	14148	5264.79	3392.54	-1.55	0.004297
Igfbp4: insulin-like growth factor binding protein 4	NM_010517	16010	1403.99	907.59	-1.55	0.049867
Slc23a1: solute carrier family 23 (nucleobase transporters), member 1	AA276202	20522	2235.55	1442.04	-1.55	0.016271
Trim24: tripartite motif-containing 24	BB611004	21848	962.27	620.1	-1.55	0.030933
Cetn2: centrin 2	BC013545	26370	393.04	253.47	-1.55	0.022433
Psma1: proteasome (prosome, macropain) subunit, alpha type 1	BC005762	26440	2526.65	1625.63	-1.55	0.035729
Abcd2: ATP-binding cassette, sub-family D (ALD), member 2	AW456685	26874	472.92	304.94	-1.55	0.019912
Azin1: antizyme inhibitor 1	BE626090	54375	1711.73	1103.42	-1.55	0.007965
1810020D17Rik: RIKEN cDNA 1810020D17 gene	BC026557	66273	559.8	360.55	-1.55	0.001411
Apoo: apolipoprotein O	AK002320	68316	1008.1	651.96	-1.55	0.048619
2410024N18Rik: RIKEN cDNA 2410024N18 gene	AK010587	70229	866.06	558.23	-1.55	0.00826
Agl: amylo-1,6-glucosidase, 4-alpha-glucanotransferase	BB006088	77559	291.68	188.28	-1.55	0.003452
Oaf: OAF homolog (Drosophila)	BC025514	102644	3265.19	2103.82	-1.55	0.006547
Psme4: proteasome (prosome, macropain) activator subunit 4	BM195254	103554	456.01	294.3	-1.55	0.01051
Qsox1: quiescin Q6 sulfhydryl oxidase 1	AK004880	104009	546.99	352.1	-1.55	0.040045
Depdc7: DEP domain containing 7	BC013499	211896	1022.23	660.43	-1.55	0.013077
Tapt1: transmembrane anterior posterior transformation 1	AV273867	231225	2023.3	1308.34	-1.55	0.012129
Acsf2: acyl-CoA synthetase family member 2	BC018371	264895	746.02	480.03	-1.55	0.009777
Fgfrl1 /// LOC100046239: fibroblast growth factor receptor-like 1 /// similar to fibroblast growth factor receptor 5 beta	AF321301	100046239 /// 116701	585.74	378.15	-1.55	0.025732
C9: complement component 9	NM_013485	12279	4234.65	2721.08	-1.56	0.033708
Bet1: blocked early in transport 1 homolog (S. cerevisiae)	NM_009748	12068	424.07	272.68	-1.56	0.020738
Cpt2: carnitine palmitoyltransferase 2	NM_009949	12896	2121.19	1363.13	-1.56	0.007646
Fgfr3: fibroblast growth factor receptor 3	NM_008010	14184	699.15	449.09	-1.56	0.000293
Gamt: guanidinoacetate methyltransferase	AF015887	14431	3224.98	2062.61	-1.56	0.00063
Cited2: Cbp/p300-interacting transactivator, with Glu/Asp-rich carboxy-terminal domain, 2	Y15163	17684	523.63	335.84	-1.56	0.036013
Pten: phosphatase and tensin homolog	AA214868	19211	1297.68	830.78	-1.56	0.014095
Tfpi2: tissue factor pathway inhibitor 2	NM_009364	21789	2039.56	1303.55	-1.56	0.011159
Slc25a10: solute carrier family 25 (mitochondrial carrier, dicarboxylate transporter), member 10	BC003222	27376	439.77	281.22	-1.56	0.0018
Slc25a13: solute carrier family 25 (mitochondrial carrier, adenine nucleotide translocator), member 13	BC016571	50799	2378.1	1526.29	-1.56	0.026056
Acaa2: acetyl-Coenzyme A acyltransferase 2 (mitochondrial 3-oxoacyl-Coenzyme A thiolase)	AK002555	52538	4775.2	3065.77	-1.56	0.024108
Wdr45: WD repeat domain 45	AF229635	54636	691.01	442.95	-1.56	0.012997
Rnf14: ring finger protein 14	AF249668	56736	292.29	186.93	-1.56	0.025897
Crbn: cereblon	AV156594	58799	820.4	525.25	-1.56	0.022944
Ormdl3: ORM1-like 3 (S. cerevisiae)	NM_025661	66612	779.74	499.39	-1.56	0.007803
3110049J23Rik: RIKEN cDNA 3110049J23 gene	NM_026085	67307	2106.93	1352.87	-1.56	0.003032
Mrpl14: mitochondrial ribosomal protein L14	BC027021	68463	841.35	540.98	-1.56	0.01045
Tmem30a: transmembrane protein 30A	BE986812	69981	1677.67	1077.16	-1.56	0.023765
Yars2: tyrosyl-tRNA synthetase 2 (mitochondrial)	AK008774	70120	301.02	193.45	-1.56	0.030451
Ppcs: phosphopantothenoylcysteine synthetase	NM_026494	106564	724.54	465.2	-1.56	0.002145
Dhrs7b: dehydrogenase/reductase (SDR family) member 7B	BC003479	216820	331.04	212.81	-1.56	0.018708
Pex6: peroxisomal biogenesis factor 6	BC003424	224824	936.53	601.12	-1.56	0.002264
Slc25a44: solute carrier family 25, member 44	BB281078	229517	476.21	305.76	-1.56	0.001383
Mkl2: MKL/myocardin-like 2	BQ175722	239719	3013.71	1926.84	-1.56	0.032676
3110057O12Rik: RIKEN cDNA 3110057O12 gene	AV317245	269423	399.2	255.82	-1.56	0.01039
LOC100044101 /// Txnrd2: similar to thioredoxin reductase 2 /// thioredoxin reductase 2	NM_013711	100044101 /// 26462	385.47	246.85	-1.56	0.008992
Plscr1: phospholipid scramblase 1	BF319989	22038	316.73	201.5	-1.57	0.035738
Nr1i3: nuclear receptor subfamily 1, group I, member 3	AF009328	12355	2176.76	1385.55	-1.57	0.028789
Lpcat3: lysophosphatidylcholine acyltransferase 3	BC006753	14792	1745.15	1109.86	-1.57	0.013225
Hgd: homogentisate 1, 2-dioxygenase	BB667582	15233	684.91	435.42	-1.57	0.02781
Slc25a17: solute carrier family 25 (mitochondrial carrier, peroxisomal membrane protein), member 17	BC011292	20524	319.25	202.96	-1.57	0.015713
Fbxo8: F-box protein 8	NM_015791	50753	999.01	634.59	-1.57	0.001589
Hbs1l: Hbs1-like (S. cerevisiae)	NM_019702	56422	1676.1	1068.47	-1.57	0.000587
Mlxipl: MLX interacting protein-like	AF245479	58805	2369.4	1512.54	-1.57	1.5e-05
Slc29a1: solute carrier family 29 (nucleoside transporters), member 1	AF305501	63959	1443.65	921.46	-1.57	0.015311
Zfand6: zinc finger, AN1-type domain 6	NM_022985	65098	1293.29	821.71	-1.57	0.010481
Cdc26: cell division cycle 26	BC005775	66440	527.81	336.88	-1.57	0.008417
Immp1l: IMP1 inner mitochondrial membrane peptidase-like (S. cerevisiae)	BC008259	66541	1061.63	675.35	-1.57	0.004177
Acad8: acyl-Coenzyme A dehydrogenase family, member 8	BB223744	66948	331.49	210.99	-1.57	0.004717
Prdxdd1: PrdX-deacylase domain 1	AV288141	67939	750.23	477.95	-1.57	0.013902
Nubpl: nucleotide binding protein-like	AK010827	76826	746.52	476.57	-1.57	0.026536
Aldh8a1: aldehyde dehydrogenase 8 family, member A1	BC013511	237320	2057.9	1309.23	-1.57	0.00344
LOC100044400 /// Pdhb: similar to pyruvate dehydrogenase (lipoamide) beta /// pyruvate dehydrogenase (lipoamide) beta	AK011810	100044400 /// 68263	3779.44	2412.15	-1.57	0.005771
Atp5f1: ATP synthase, H+ transporting, mitochondrial F0 complex, subunit B1	AK019459	11950	4388.5	2778.08	-1.58	0.039329
Hmgcs2: 3-hydroxy-3-methylglutaryl-Coenzyme A synthase 2	AK004902	15360	6451.39	4080.45	-1.58	0.001588
Cnot7: CCR4-NOT transcription complex, subunit 7	AK007767	18983	665.7	420.04	-1.58	0.017357
Ywhaq: tyrosine 3-monooxygenase/tryptophan 5-monooxygenase activation protein, theta polypeptide	NM_011739	22630	1307.25	826.83	-1.58	0.039025
Rg9mtd1: RNA (guanine-9-) methyltransferase domain containing 1	BC023147	52575	285.3	180.33	-1.58	0.022095
Slc25a20: solute carrier family 25 (mitochondrial carnitine/acylcarnitine translocase), member 20	AV008091	57279	1692.83	1070.14	-1.58	0.006071
Sqrdl: sulfide quinone reductase-like (yeast)	AF174535	59010	4172.48	2635.1	-1.58	0.002556
Ncrna00081: non-protein coding RNA 81	AI642124	66360	1316.5	831.86	-1.58	0.01398
Ormdl2: ORM1-like 2 (S. cerevisiae)	BC002146	66844	1456.97	922.21	-1.58	0.02164
Lap3: leucine aminopeptidase 3	AK010384	66988	2202.6	1393.44	-1.58	0.027963
1110020G09Rik: RIKEN cDNA 1110020G09 gene	BB277742	68646	2722.06	1723.02	-1.58	0.010415
Amdhd1: amidohydrolase domain containing 1	BB797326	71761	782.35	494.7	-1.58	0.007309
Rpusd3: RNA pseudouridylate synthase domain containing 3	AV299625	101122	509.06	321.48	-1.58	0.001722
Acsm1: acyl-CoA synthetase medium-chain family member 1	NM_054094	117147	2958.9	1878.15	-1.58	0.002506
Timd2: T-cell immunoglobulin and mucin domain containing 2	BC028829	171284	2264.57	1436.16	-1.58	0.000679
Eif5: eukaryotic translation initiation factor 5	BQ176989	217869	1173.41	740.82	-1.58	0.013111
Gcdh: glutaryl-Coenzyme A dehydrogenase	NM_008097	270076	3414.95	2159.68	-1.58	0.025124
Fam47e: family with sequence similarity 47, member E	AW123841	384198	980.08	622.12	-1.58	0.015348
Atg5: autophagy-related 5 (yeast)	AV168389	11793	1135.55	716.3	-1.59	0.000357
Aldh1a1: aldehyde dehydrogenase family 1, subfamily A1	NM_013467	11668	7965.66	5019.43	-1.59	0.000359
Gjb2: gap junction protein, beta 2	AV239646	14619	4629.47	2916.18	-1.59	0.010709
Prlr: prolactin receptor	NM_008932	19116	2875.96	1812.18	-1.59	0.001551
Psmb7: proteasome (prosome, macropain) subunit, beta type 7	NM_011187	19177	3157.39	1986.9	-1.59	0.030419
Stk16: serine/threonine kinase 16	AF062076	20872	779.95	489.37	-1.59	0.011542
Rnf103: ring finger protein 103	NM_009543	22644	1323.79	832.34	-1.59	0.005637
Tmem19: transmembrane protein 19	AK018383	67226	1663.65	1046.75	-1.59	0.000694
Jagn1: jagunal homolog 1 (Drosophila)	NM_026365	67767	701.47	440.11	-1.59	0.037331
Fahd1: fumarylacetoacetate hydrolase domain containing 1	BC026949	68636	579.7	364.54	-1.59	0.016469
Ubr3: ubiquitin protein ligase E3 component n-recognin 3	BF660249	68795	365.59	229.59	-1.59	0.0149
Aox3: aldehyde oxidase 3	NM_023617	71724	1691.22	1061.03	-1.59	0.001453
Pigx: phosphatidylinositol glycan anchor biosynthesis, class X	BC002202	72084	718.05	450.22	-1.59	0.017929
Clec4g: C-type lectin domain family 4, member g	BC025069	75863	2070.76	1298.65	-1.59	0.035145
Phf13: PHD finger protein 13	AV277084	230936	328.34	206.38	-1.59	0.000245
Nt5dc1: 5'-nucleotidase domain containing 1	BM228837	319638	497.8	313.35	-1.59	0.00559
Gfm2: G elongation factor, mitochondrial 2	BB497484	320806	275.97	173.43	-1.59	0.018381
1110032A03Rik /// LOC100048251: RIKEN cDNA 1110032A03 gene /// hypothetical protein LOC100048251	NM_023483	100048251 /// 68721	722.42	453.52	-1.59	0.006587
Cd1d1: CD1d1 antigen	NM_007639	12479	4812.41	3014.6	-1.6	0.006235
Pex16: peroxisomal biogenesis factor 16	BC010822	18633	1574.37	981.84	-1.6	0.000907
Rdh16: retinol dehydrogenase 16	NM_009040	19683	1392.27	868.44	-1.6	0.005534
Serpina3k: serine (or cysteine) peptidase inhibitor, clade A, member 3K	BF234005	20714	2953.26	1846.57	-1.6	0.013534
Cops4: COP9 (constitutive photomorphogenic) homolog, subunit 4 (Arabidopsis thaliana)	NM_012001	26891	635.42	397.56	-1.6	0.015519
Abhd1: abhydrolase domain containing 1	NM_021304	57742	1024.82	639.77	-1.6	0.010112
4933439F18Rik: RIKEN cDNA 4933439F18 gene	BB818702	66771	333.33	207.86	-1.6	0.006264
Ola1: Obg-like ATPase 1	AK019142	67059	525.64	327.55	-1.6	0.025223
Tm9sf2: transmembrane 9 superfamily member 2	BB747462	68059	1951.63	1219.29	-1.6	0.026756
2300009A05Rik: RIKEN cDNA 2300009A05 gene	AK009046	69478	1091.42	683.12	-1.6	0.004014
Tprkb: Tp53rk binding protein	BC024858	69786	1486.08	930.34	-1.6	0.000889
Ces6: carboxylesterase 6	NM_133960	102022	2185.93	1366.08	-1.6	0.001177
Dock4: dedicator of cytokinesis 4	BG068753	238130	446.21	279.44	-1.6	0.00041
Lrit1: leucine-rich repeat, immunoglobulin-like and transmembrane domains 1	BB280837	239037	269.83	168.55	-1.6	0.016346
Fam105b: family with sequence similarity 105, member B	AW551849	432940	547.44	341.53	-1.6	0.000786
Psma7: proteasome (prosome, macropain) subunit, alpha type 7	BG297088	26444	1695.07	1054.84	-1.61	0.02805
Gm14288: predicted gene 14288	AK005093	13999	495.12	306.8	-1.61	0.012175
Ide: insulin degrading enzyme	AK004972	15925	297.72	185.44	-1.61	0.006212
Inhbc: inhibin beta-C	U95962	16325	1318.59	816.5	-1.61	0.039783
Psmd4: proteasome (prosome, macropain) 26S subunit, non-ATPase, 4	AB029146	19185	698.09	433.96	-1.61	0.022443
Ptgs1: prostaglandin-endoperoxide synthase 1	AA833146	19224	330.11	205.05	-1.61	0.013853
Tk1: thymidine kinase 1	NM_009387	21877	550.16	342.35	-1.61	0.024598
Vps25: vacuolar protein sorting 25 (yeast)	NM_026776	28084	950.08	589.19	-1.61	0.018755
Hmgn5: high-mobility group nucleosome binding domain 5	NM_016710	50887	1282.47	796.15	-1.61	0.015869
Suclg1: succinate-CoA ligase, GDP-forming, alpha subunit	NM_019879	56451	4799.52	2980.87	-1.61	0.029949
Tmem144: transmembrane protein 144	BB272245	70652	353.82	220.42	-1.61	0.006879
Sbk1: SH3-binding kinase 1	BC025837	104175	602.81	374.48	-1.61	0.001585
Gm10567: predicted gene 10567	BM120676	100038398	465.6	289.16	-1.61	0.041402
LOC100048299 /// Max: similar to Myn protein /// Max protein	AA617392	100048299 /// 17187	276.68	171.92	-1.61	0.000697
Masp2: mannan-binding lectin serine peptidase 2	NM_010767	17175	1072.07	659.94	-1.62	0.003242
Cyp2j6: cytochrome P450, family 2, subfamily j, polypeptide 6	AV373767	13110	299.23	184.67	-1.62	0.002138
Acsl1: acyl-CoA synthetase long-chain family member 1	BI413218	14081	4837.01	2990.57	-1.62	0.003072
Fcgr2b: Fc receptor, IgG, low affinity IIb	BM224327	14130	846.21	523.69	-1.62	0.022436
Hsd17b4: hydroxysteroid (17-beta) dehydrogenase 4	NM_008292	15488	3350.34	2063.32	-1.62	0.011888
C730007P19Rik: RIKEN cDNA C730007P19 gene	NM_009286	20865	9781.36	6051.93	-1.62	0.026653
Cfhr1: complement factor H-related 1	NM_015780	50702	4894.58	3020.25	-1.62	0.011784
Cd320: CD320 antigen	AV336016	54219	305.05	188.11	-1.62	0.022193
Zfand1: zinc finger, AN1-type domain 1	NM_025512	66361	581.06	357.83	-1.62	0.008652
Grtp1: GH regulated TBC protein 1	AF329833	66790	344.25	212.8	-1.62	0.001873
Aasdhppt: aminoadipate-semialdehyde dehydrogenase-phosphopantetheinyl transferase	AK008554	67618	924.49	571.73	-1.62	0.008498
Hsdl2: hydroxysteroid dehydrogenase like 2	BM200015	72479	1263.7	781.83	-1.62	0.011367
AI987986: expressed sequence AI987986	AI875033	105573	348.73	215.12	-1.62	0.003065
Tars: threonyl-tRNA synthetase	AK010256	110960	906	558.9	-1.62	0.017339
Coq3: coenzyme Q3 homolog, methyltransferase (yeast)	C78422	230027	551.67	339.99	-1.62	0.009885
Gstm6: glutathione S-transferase, mu 6	NM_008184	14867	806	494.19	-1.63	0.010875
Slc31a1: solute carrier family 31, member 1	BB771765	20529	1169.63	718.1	-1.63	0.015799
Hsd17b12: hydroxysteroid (17-beta) dehydrogenase 12	AK012103	56348	1225.64	750.92	-1.63	0.029627
Abhd6: abhydrolase domain containing 6	NM_025341	66082	298.51	183.51	-1.63	0.004038
2410003K15Rik: RIKEN cDNA 2410003K15 gene	BF300229	75593	1633.93	1005.06	-1.63	0.014644
Lrrc42: leucine rich repeat containing 42	BC027203	77809	408.29	250.15	-1.63	0.011699
Prg4: proteoglycan 4 (megakaryocyte stimulating factor, articular superficial zone protein)	NM_021400	96875	1405.44	860.01	-1.63	0.01198
Gramd1c: GRAM domain containing 1C	AV255657	207798	1003.07	615.08	-1.63	0.000811
Suox: sulfite oxidase	BC027197	211389	1542.35	944.07	-1.63	0.015129
Slc17a2: solute carrier family 17 (sodium phosphate), member 2	BC018306	218103	2166.02	1326.01	-1.63	0.007087
Ahcyl1: S-adenosylhomocysteine hydrolase-like 1	BB831090	229709	784.17	481.58	-1.63	0.012402
Tufm: Tu translation elongation factor, mitochondrial	BI692446	233870	1124.28	690.4	-1.63	0.037678
LOC100045567 /// Pnp /// Pnp2: similar to purine nucleoside phosphorylase /// purine-nucleoside phosphorylase /// purine-nucleoside phosphorylase 2	AK008143	100045567 /// 18950 /// 667034	1776.02	1088.95	-1.63	0.028862
Mm.38405.1	BB448458		295.26	180.63	-1.63	2.7e-05
Ceacam1: carcinoembryonic antigen-related cell adhesion molecule 1	M61907	26365	492.97	300.24	-1.64	0.001991
Igf1: insulin-like growth factor 1	AF440694	16000	7106.07	4330.88	-1.64	0.007409
Il1rap: interleukin 1 receptor accessory protein	NM_134103	16180	3318.83	2025.45	-1.64	0.002493
Sdc2: syndecan 2	AU021035	15529	961.15	584.62	-1.64	0.03054
Mrpl49: mitochondrial ribosomal protein L49	BM951442	18120	317.6	193.75	-1.64	0.008932
Apon: apolipoprotein N	NM_133996	28194	6763.85	4114.32	-1.64	0.0003
Ldhd: lactate dehydrogenase D	AW105779	52815	715.9	436.89	-1.64	0.004107
Ppih: peptidyl prolyl isomerase H	AK008394	66101	320.52	195.58	-1.64	0.017668
Zbtb8os: zinc finger and BTB domain containing 8 opposite strand	BB417508	67106	535.76	327.14	-1.64	0.023658
Dalrd3: DALR anticodon binding domain containing 3	BC013483	67789	590.66	360.18	-1.64	0.0044
Snrnp48: small nuclear ribonucleoprotein 48 (U11/U12)	BB703486	67797	342.81	208.89	-1.64	0.005559
March5: membrane-associated ring finger (C3HC4) 5	AK009364	69104	1120.21	684.41	-1.64	0.021718
Itfg1: integrin alpha FG-GAP repeat containing 1	AW554709	71927	355.49	216.46	-1.64	0.02041
Echs1: enoyl Coenzyme A hydratase, short chain, 1, mitochondrial	BI111416	93747	3266.15	1989.46	-1.64	0.013241
Ugt2b34: UDP glucuronosyltransferase 2 family, polypeptide B34	BC028826	100727	4804.3	2934.04	-1.64	0.012749
Cyp4v3: cytochrome P450, family 4, subfamily v, polypeptide 3	NM_133969	102294	2291.51	1397.8	-1.64	0.003867
Slc17a3: solute carrier family 17 (sodium phosphate), member 3	NM_134069	105355	1699.9	1036.18	-1.64	0.000537
Mm.6355.2	AW495875		1044.41	637.05	-1.64	0.012614
Dld: dihydrolipoamide dehydrogenase	AI647805	13382	1379.31	836.82	-1.65	0.032313
Vamp7: vesicle-associated membrane protein 7	BC003764	20955	444.96	269.09	-1.65	0.005267
X99384: cDNA sequence X99384	NM_013753	27355	412.07	249.09	-1.65	0.002353
Dcaf11: DDB1 and CUL4 associated factor 11	NM_133734	28199	2114.62	1279.21	-1.65	0.009119
Slco1b2: solute carrier organic anion transporter family, member 1b2	AF250912	28253	6645.58	4039.4	-1.65	0.005096
Pvrl3: poliovirus receptor-related 3	NM_021495	58998	942.23	572	-1.65	0.012258
Trappc4: trafficking protein particle complex 4	NM_021789	60409	576.44	349.62	-1.65	0.012843
Cyb5b: cytochrome b5 type B	NM_025558	66427	882.21	535.55	-1.65	0.004028
2810407C02Rik: RIKEN cDNA 2810407C02 gene	AK013022	69227	918.51	558.27	-1.65	0.027921
Ugt2b1: UDP glucuronosyltransferase 2 family, polypeptide B1	BC027200	71773	6003.68	3643.2	-1.65	0.002182
Maob: monoamine oxidase B	BB549292	109731	4959.25	3000.77	-1.65	0.003146
Glo1: glyoxalase 1	BM933153	109801	1511.21	917.28	-1.65	0.002067
Sardh: sarcosine dehydrogenase	BI217574	192166	2424.17	1473.03	-1.65	0.00111
Psmd7: proteasome (prosome, macropain) 26S subunit, non-ATPase, 7	BB034143	17463	545.41	327.77	-1.66	0.01614
Decr1: 2,4-dienoyl CoA reductase 1, mitochondrial	NM_026172	67460	2962.04	1789.11	-1.66	0.007995
Tm2d2: TM2 domain containing 2	BC026789	69742	1023.21	615.17	-1.66	0.01902
Cyp27a1: cytochrome P450, family 27, subfamily a, polypeptide 1	NM_024264	104086	3862.21	2322.22	-1.66	0.010548
1300010F03Rik: RIKEN cDNA 1300010F03 gene	BC019143	219189	764.4	459.23	-1.66	0.005104
Pdk1: pyruvate dehydrogenase kinase, isoenzyme 1	BC027196	228026	332.48	200.14	-1.66	0.028614
Phf17: PHD finger protein 17	BG065238	269424	475.21	285.65	-1.66	0.021423
Akr1c12 /// Akr1c13: aldo-keto reductase family 1, member C12 /// aldo-keto reductase family 1, member C13	AF177041	27384 /// 622402	3237.63	1952.04	-1.66	0.009956
Smarcad1: SWI/SNF-related, matrix-associated actin-dependent regulator of chromatin, subfamily a, containing DEAD/H box 1	BM055692	13990	582.93	349.85	-1.67	0.006571
Il15ra: interleukin 15 receptor, alpha chain	NM_133836	16169	737.37	441.62	-1.67	0.002195
Abcd3: ATP-binding cassette, sub-family D (ALD), member 3	BC009119	19299	7556.82	4513.6	-1.67	0.000528
Eif1ax: eukaryotic translation initiation factor 1A, X-linked	NM_025437	66235	320.3	192.3	-1.67	0.006001
Fggy: FGGY carbohydrate kinase domain containing	AK009249	75578	1380.56	826.26	-1.67	0.01299
Lias: lipoic acid synthetase	NM_024471	79464	676.72	404.36	-1.67	0.013176
Immp2l: IMP2 inner mitochondrial membrane peptidase-like (S. cerevisiae)	NM_053122	93757	1129.86	676.59	-1.67	0.005453
Pex12: peroxisomal biogenesis factor 12	NM_134025	103737	313.31	187.72	-1.67	0.009724
Bbox1: butyrobetaine (gamma), 2-oxoglutarate dioxygenase 1 (gamma-butyrobetaine hydroxylase)	NM_130452	170442	3374.3	2024.04	-1.67	0.004462
Ces5: carboxylesterase 5	BC022148	234673	1656.42	990.34	-1.67	0.013411
Lamp3 /// LOC100043444 /// LOC100045251 /// Ppid: lysosomal-associated membrane protein 3 /// similar to peptidylprolyl isomerase D /// similar to peptidylprolyl isomerase D /// peptidylprolyl isomerase D (cyclophilin D)	BC011499	100043444 /// 100045251 /// 239739 /// 67738	491.56	294.67	-1.67	0.01242
C8g: complement component 8, gamma polypeptide	BC019967	69379	6834.34	4068.85	-1.68	7e-06
Papss2: 3'-phosphoadenosine 5'-phosphosulfate synthase 2	BF786072	23972	489.73	290.76	-1.68	2.2e-05
Aqp11: aquaporin 11	BF472491	66333	649.11	385.29	-1.68	0.010504
Ccdc53: coiled-coil domain containing 53	BM210204	67282	895.43	533.57	-1.68	0.011379
Mtss1: metastasis suppressor 1	BC024131	211401	1660.61	988.28	-1.68	0.007721
LOC676546 /// Mmd: similar to monocyte to macrophage differentiation-associated /// monocyte to macrophage differentiation-associated	AA472735	67468 /// 676546	739.8	441.2	-1.68	0.008395
Car5a: carbonic anhydrase 5a, mitochondrial	NM_007608	12352	924.88	546.15	-1.69	0.00064
Clcn2: chloride channel 2	NM_009900	12724	271.3	160.34	-1.69	0.002925
Fgf1: fibroblast growth factor 1	AI649186	14164	968.3	572.39	-1.69	0.022221
Hnf4a: hepatic nuclear factor 4, alpha	NM_008261	15378	386.55	228.59	-1.69	0.023499
Idh1: isocitrate dehydrogenase 1 (NADP+), soluble	AI788952	15926	3921.16	2321.77	-1.69	0.005345
Mrps23: mitochondrial ribosomal protein S23	NM_024174	64656	392.71	232.89	-1.69	0.017275
2810021B07Rik: RIKEN cDNA 2810021B07 gene	AW060558	66308	274.79	162.78	-1.69	0.011527
Tmem70: transmembrane protein 70	BC011320	70397	1490.98	879.87	-1.69	0.017136
Osgepl1: O-sialoglycoprotein endopeptidase-like 1	BB043703	72085	595.73	351.87	-1.69	0.003401
Hspb8: heat shock protein 8	AF250139	80888	551.69	326.85	-1.69	0.007289
Cyp2c44: cytochrome P450, family 2, subfamily c, polypeptide 44	BC025819	226143	839.68	497.07	-1.69	0.001246
LOC100047565 /// Mmd: similar to monocyte to macrophage differentiation-associated /// monocyte to macrophage differentiation-associated	BC021914	100047565 /// 67468	3301.68	1953.6	-1.69	0.018532
Pik3r1: phosphatidylinositol 3-kinase, regulatory subunit, polypeptide 1 (p85 alpha)	M60651	18708	276.23	162.32	-1.7	0.009053
S1pr1: sphingosine-1-phosphate receptor 1	BB133079	13609	885.04	519.39	-1.7	0.002252
Kcnk5: potassium channel, subfamily K, member 5	AF319542	16529	462.86	272.99	-1.7	0.010116
Nbr1: neighbor of Brca1 gene 1	AF227188	17966	272.99	160.51	-1.7	0.009212
Scnn1a: sodium channel, nonvoltage-gated 1 alpha	AF112185	20276	309.94	182.7	-1.7	0.007911
Abca3: ATP-binding cassette, sub-family A (ABC1), member 3	AK007703	27410	1043.28	612.17	-1.7	0.00411
Herc3: hect domain and RLD 3	BM239854	73998	349.85	205.64	-1.7	0.001636
Hibch: 3-hydroxyisobutyryl-Coenzyme A hydrolase	BC026437	227095	1180.66	695.01	-1.7	0.003796
Hist2h2aa1 /// Hist2h2aa2 /// Hist2h2ac /// Hist2h3c1: histone cluster 2, H2aa1 /// histone cluster 2, H2aa2 /// histone cluster 2, H2ac /// histone cluster 2, H3c1	BC010564	15077 /// 15267 /// 319176 /// 319192	1139.48	670.33	-1.7	0.003577
Parp1: poly (ADP-ribose) polymerase family, member 1	AF126717	11545	6899.29	4041.6	-1.71	0.02211
Ghr: growth hormone receptor	BC024375	14600	5123.55	2997.04	-1.71	0.001194
Ptgds: prostaglandin D2 synthase (brain)	AB006361	19215	255.62	149.18	-1.71	0.018517
Carhsp1: calcium regulated heat stable protein 1	AU080787	52502	759.59	444.8	-1.71	0.000434
Slc40a1: solute carrier family 40 (iron-regulated transporter), member 1	AF226613	53945	720.43	421.42	-1.71	0.018947
Dpys: dihydropyrimidinase	AK004899	64705	412.59	241.69	-1.71	0.009266
Ndufaf1: NADH dehydrogenase (ubiquinone) 1 alpha subcomplex, assembly factor 1	BC018422	69702	1000.31	583.48	-1.71	0.006264
Gtf2e1: general transcription factor II E, polypeptide 1 (alpha subunit)	AK011543	74197	328.27	191.63	-1.71	0.017977
Ptgr2: prostaglandin reductase 2	BC021466	77219	261.7	152.77	-1.71	0.010149
Slc22a7: solute carrier family 22 (organic anion transporter), member 7	BC026598	108114	1395.99	815.99	-1.71	0.034152
Akr1d1: aldo-keto reductase family 1, member D1	BC018333	208665	1693.33	990.86	-1.71	0.015403
LOC100046775 /// Slc35a1: similar to CMP-sialic acid transporter /// solute carrier family 35 (CMP-sialic acid transporter), member 1	NM_011895	100046775 /// 24060	259.74	152.27	-1.71	0.008443
Adss: adenylosuccinate synthetase, non muscle	NM_007422	11566	695.06	405.21	-1.72	0.007854
Baat: bile acid-Coenzyme A: amino acid N-acyltransferase	NM_007519	12012	1024.91	595.88	-1.72	0.003282
Gch1: GTP cyclohydrolase 1	BB698398	14528	1432.14	831.2	-1.72	0.013314
Mtfr1: mitochondrial fission regulator 1	AK009195	67472	607.36	352.22	-1.72	0.002531
2200001I15Rik: RIKEN cDNA 2200001I15 gene	AA162958	69134	1953.91	1134.99	-1.72	0.013917
Hbp1: high mobility group box transcription factor 1	AW536702	73389	1061.77	615.73	-1.72	0.001055
Akr1c14: aldo-keto reductase family 1, member C14	NM_134072	105387	4205.49	2444.31	-1.72	0.003219
Fermt2: fermitin family homolog 2 (Drosophila)	BG070082	218952	572.12	333.36	-1.72	0.007896
Dars: aspartyl-tRNA synthetase	BC008638	226414	818.12	476.5	-1.72	0.013895
Pklr: pyruvate kinase liver and red blood cell	NM_013631	18770	570.3	329.36	-1.73	0.030885
Hagh: hydroxyacyl glutathione hydrolase	BC004749	14651	4539.38	2621.17	-1.73	0.003981
Pcsk6: proprotein convertase subtilisin/kexin type 6	BI157485	18553	883.22	510.13	-1.73	0.000557
Ulk2: Unc-51 like kinase 2 (C. elegans)	NM_013881	29869	684.76	394.9	-1.73	0.006893
Kynu: kynureninase (L-kynurenine hydrolase)	AV227891	70789	1279.54	738.16	-1.73	0.001372
Ehhadh: enoyl-Coenzyme A, hydratase/3-hydroxyacyl Coenzyme A dehydrogenase	NM_023737	74147	3598.46	2078.84	-1.73	0.005045
Dock8: dedicator of cytokinesis 8	NM_028785	76088	430.05	247.91	-1.73	0.003035
Mccc2: methylcrotonoyl-Coenzyme A carboxylase 2 (beta)	AK019760	78038	407	235.05	-1.73	0.012625
Eltd1: EGF, latrophilin seven transmembrane domain containing 1	BC017134	170757	264.18	152.76	-1.73	0.020163
Mm.168047.1	BB245970		258.63	149.55	-1.73	0.035126
Gpr182: G protein-coupled receptor 182	NM_007412	11536	303.62	174.82	-1.74	0.013744
Aqp1: aquaporin 1	NM_007472	11826	1043.81	600.16	-1.74	0.026404
Slc10a1: solute carrier family 10 (sodium/bile acid cotransporter family), member 1	NM_011387	20493	7383.36	4233.14	-1.74	0.019636
Tpd52l1: tumor protein D52-like 1	NM_009413	21987	254.41	145.88	-1.74	0.008407
Slc25a30: solute carrier family 25, member 30	BB032012	67554	239.94	137.98	-1.74	0.035416
Cmbl: carboxymethylenebutenolidase-like (Pseudomonas)	BC024580	69574	3234.35	1856.98	-1.74	0.003197
Ublcp1: ubiquitin-like domain containing CTD phosphatase 1	BF158817	79560	442.46	254.75	-1.74	0.002394
Tm2d1: TM2 domain containing 1	AF353993	94043	734.49	422.33	-1.74	0.02071
Mtus1: mitochondrial tumor suppressor 1	BB747681	102103	508.55	291.95	-1.74	0.002697
LOC100046168 /// Ndfip1: similar to Nedd4 WW domain-binding protein 5 /// Nedd4 family interacting protein 1	BC026372	100046168 /// 65113	2076.12	1194.23	-1.74	0.014462
Cyp2b9 /// LOC100047700: cytochrome P450, family 2, subfamily b, polypeptide 9 /// similar to testosterone 16a-hydroxylase type a	NM_010000	100047700 /// 13094	4378.39	2522.34	-1.74	0.032671
Gspt1: G1 to S phase transition 1	AB003502	14852	937.37	536.84	-1.75	0.01744
Nfu1: NFU1 iron-sulfur cluster scaffold homolog (S. cerevisiae)	BC018355	56748	1114.47	635.45	-1.75	0.011073
Cabc1: chaperone, ABC1 activity of bc1 complex like (S. pombe)	AK014605	67426	251.14	143.83	-1.75	0.022108
Cgrrf1: cell growth regulator with ring finger domain 1	AK007402	68755	452.22	257.92	-1.75	0.011257
Lin7a: lin-7 homolog A (C. elegans)	AV287586	108030	969.47	554.76	-1.75	0.001027
Cd59a: CD59a antigen	AK005507	12509	849.1	481.94	-1.76	0.006431
l7Rn6: lethal, Chr 7, Rinchik 6	BC003916	67669	536.64	304.6	-1.76	0.013208
Tecr: trans-2,3-enoyl-CoA reductase	AK020708	106529	4198.6	2381.11	-1.76	0.003726
Slc25a45: solute carrier family 25, member 45	AV300228	107375	605.29	344.65	-1.76	0.002099
Qdpr: quinoid dihydropteridine reductase	BC002107	110391	3426.61	1946.71	-1.76	0.002401
Ppm1k: protein phosphatase 1K (PP2C domain containing)	AI482429	243382	968.57	550.09	-1.76	0.009479
Lipc: lipase, hepatic	NM_008280	15450	3187.08	1803.17	-1.77	0.000562
Pex19: peroxisomal biogenesis factor 19	NM_023041	19298	242.55	137.14	-1.77	0.00144
Tmem206: transmembrane protein 206	BB279158	66950	738.3	416.17	-1.77	0.002084
1110004E09Rik: RIKEN cDNA 1110004E09 gene	BF460829	68001	330.72	186.6	-1.77	0.001531
Cyb5r3: cytochrome b5 reductase 3	AF332060	109754	752.15	423.89	-1.77	0.00489
Il13ra1: interleukin 13 receptor, alpha 1	BI081033	16164	389.45	218.33	-1.78	0.004578
Slc22a18: solute carrier family 22 (organic cation transporter), member 18	BF577497	18400	450.28	252.3	-1.78	0.027063
Scp2: sterol carrier protein 2, liver	C76618	20280	1393.75	784.65	-1.78	0.001802
Echdc1: enoyl Coenzyme A hydratase domain containing 1	NM_025855	52665	1392.79	781.8	-1.78	0.004154
Leap2: liver-expressed antimicrobial peptide 2	AA571276	259301	2563.12	1437.74	-1.78	0.041204
LOC100047604 /// Psmg2: similar to Clast3 protein /// proteasome (prosome, macropain) assembly chaperone 2	BC016606	100047604 /// 107047	702.03	394.46	-1.78	0.008605
Papola: poly (A) polymerase alpha	U52197	18789	1031.37	575.04	-1.79	0.006926
Rnf4: ring finger protein 4	AV045658	19822	283.53	158.66	-1.79	0.01939
Mlx: MAX-like protein X	AF213670	21428	296.41	165.61	-1.79	0.010485
Crls1: cardiolipin synthase 1	AK016165	66586	1235.79	689.59	-1.79	0.005515
Pecr: peroxisomal trans-2-enoyl-CoA reductase	NM_023523	111175	4407	2461.78	-1.79	0.001277
Slc25a29: solute carrier family 25 (mitochondrial carrier, palmitoylcarnitine transporter), member 29	BB832209	214663	1153.81	643.52	-1.79	0.003858
Ak2 /// LOC100047005: adenylate kinase 2 /// similar to adenylate kinase 2	NM_016895	100047005 /// 11637	1697.63	947.66	-1.79	0.001509
Cmah: cytidine monophospho-N-acetylneuraminic acid hydroxylase	NM_007717	12763	277.35	153.72	-1.8	0.039171
Rpf1: ribosome production factor 1 homolog (S. cerevisiae)	AK008988	70285	312.72	174.2	-1.8	0.017782
Upp2: uridine phosphorylase 2	BC027189	76654	4374.62	2424.63	-1.8	0.002055
Setd4: SET domain containing 4	AY037804	224440	421.63	234.44	-1.8	0.009451
Lgals9: lectin, galactose binding, soluble 9	NM_010708	16859	5024.73	2775.21	-1.81	0.005123
Lamp2: lysosomal-associated membrane protein 2	NM_010685	16784	2707.91	1498.13	-1.81	0.011201
Mttp: microsomal triglyceride transfer protein	AW553649	17777	1260.2	695.38	-1.81	0.005722
Lypla1: lysophospholipase 1	AK016021	18777	461	254.57	-1.81	0.002809
Retsat: retinol saturase (all trans retinol 13,14 reductase)	BB775176	67442	1001.96	552.97	-1.81	0.042255
Cyp2d13: cytochrome P450, family 2, subfamily d, polypeptide 13	AK004933	68444	1102.29	610.54	-1.81	4.5e-05
0610012H03Rik: RIKEN cDNA 0610012H03 gene	AK002603	74088	709.07	392.24	-1.81	0.013302
Inca1: inhibitor of CDK, cyclin A1 interacting protein 1	AA215276	103844	492.35	271.84	-1.81	0.000544
Abhd3: abhydrolase domain containing 3	NM_134130	106861	2059.67	1136.49	-1.81	0.000275
Zfp703: zinc finger protein 703	BI558298	353310	320.89	177.55	-1.81	0.006605
BC026782: cDNA sequence BC026782	M29007	545366	560.19	310.08	-1.81	0.000499
LOC100045982 /// Mosc1: similar to MOSC domain-containing protein 1, mitochondrial /// MOCO sulphurase C-terminal domain containing 1	BB667876	100045982 /// 66112	1381.84	765.21	-1.81	0.010303
Ak3: adenylate kinase 3	BC019174	56248	1080.27	593.66	-1.82	0.009189
Atl2: atlastin GTPase 2	NM_019717	56298	301.2	165.85	-1.82	0.020165
Etfdh: electron transferring flavoprotein, dehydrogenase	BC012522	66841	3969.35	2182.53	-1.82	0.007287
Dpyd: dihydropyrimidine dehydrogenase	BC028831	99586	3347.8	1842.94	-1.82	0.001934
Gphn: gephyrin	AA170590	268566	572.58	315.3	-1.82	0.005532
Mm.46067.1	AV000840		456.14	251.14	-1.82	0.011091
Mtch2: mitochondrial carrier homolog 2 (C. elegans)	AK007757	56428	2306.86	1262.02	-1.83	0.012732
Tmbim4: transmembrane BAX inhibitor motif containing 4	BC027637	68212	1451.99	791.34	-1.83	0.010914
Pm20d1: peptidase M20 domain containing 1	BC025830	212933	2107.12	1151.85	-1.83	0.001368
C730036E19Rik: RIKEN cDNA C730036E19 gene	BB283688	402734	822.66	449.32	-1.83	0.021657
1110057K04Rik: RIKEN cDNA 1110057K04 gene	BB534387	68832	481.32	260.88	-1.84	0.006069
Krt23: keratin 23	NM_033373	94179	332.8	180.97	-1.84	0.031364
Susd1: sushi domain containing 1	BM198146	634731	252.25	136.9	-1.84	0.03681
Gas1: growth arrest specific 1	BB550400	14451	618.12	334.52	-1.85	0.003999
Itgb3bp: integrin beta 3 binding protein (beta3-endonexin)	BB830191	67733	333.75	180.25	-1.85	0.011327
5033411D12Rik: RIKEN cDNA 5033411D12 gene	NM_138654	192136	488.06	264.5	-1.85	0.000181
Slc30a10: solute carrier family 30, member 10	BB540543	226781	371.12	200.56	-1.85	0.003289
LOC100046187 /// Serpina1a /// Serpina1b /// Serpina1c /// Serpina1d /// Serpina1e: similar to Alpha-1-antitrypsin 1-2 precursor (Serine protease inhibitor 1-2) (Alpha-1 protease inhibitor 2) (Alpha-1-antiproteinase) (AAT) /// serine (or cysteine) peptidase inhibitor, clade A, member 1A /// serine (or cysteine) preptidase inhibitor, clade A, member 1B /// serine (or cysteine) peptidase inhibitor,…	NM_009246	100046187 /// 20700 /// 20701 /// 20702 /// 20703 /// 20704	5328.01	2876.25	-1.85	0.002493
Tm4sf1: transmembrane 4 superfamily member 1	BQ177170	17112	436.08	233.98	-1.86	0.013842
Hopx: HOP homeobox	BC024546	74318	524.23	282.24	-1.86	0.001249
Aspg: asparaginase homolog (S. cerevisiae)	BI146987	104816	2068.76	1111.68	-1.86	0.016057
Hao2: hydroxyacid oxidase 2	NM_019545	56185	4136.15	2211.56	-1.87	0.000495
Isoc1: isochorismatase domain containing 1	AK010892	66307	1100.52	587.84	-1.87	0.00483
Fbxo9: f-box protein 9	AK018482	71538	317.5	169.76	-1.87	0.005753
Ttc39c: tetratricopeptide repeat domain 39C	BB044461	72747	267.63	143.47	-1.87	0.017254
9030619P08Rik: RIKEN cDNA 9030619P08 gene	AI789751	105892	3172.75	1690.23	-1.88	0.009466
Acaa1a /// Acaa1b: acetyl-Coenzyme A acyltransferase 1A /// acetyl-Coenzyme A acyltransferase 1B	NM_130864	113868 /// 235674	4905.22	2605.87	-1.88	0.00018
Ttc39b: tetratricopeptide repeat domain 39B	AK018685	69863	257.02	136.32	-1.89	0.041568
Tgds: TDP-glucose 4,6-dehydratase	BC021419	76355	486.76	256.95	-1.89	0.001312
Dcun1d1 /// LOC100046841: DCN1, defective in cullin neddylation 1, domain containing 1 (S. cerevisiae) /// similar to RP42	BE851193	100046841 /// 114893	324.71	172.26	-1.89	0.008101
Acad11 /// Nphp3: acyl-Coenzyme A dehydrogenase family, member 11 /// nephronophthisis 3 (adolescent)	BQ031255	102632 /// 74025	4323.68	2287.77	-1.89	0.00422
Aspa: aspartoacylase	BC024934	11484	417.49	220	-1.9	0.000714
Prr16: proline rich 16	AI120070	71373	303.65	159.46	-1.9	0.002141
Fuca1: fucosidase, alpha-L- 1, tissue	BB225704	71665	213.68	112.52	-1.9	0.011929
Sc5d: sterol-C5-desaturase (fungal ERG3, delta-5-desaturase) homolog (S. cerevisae)	AU067703	235293	1195.93	629.21	-1.9	0.009846
Sco2: SCO cytochrome oxidase deficient homolog 2 (yeast)	AK013765	100126824	2186	1150.76	-1.9	0.000949
Gm8801 /// LOC677319 /// Ppp1r10: protein phosphatase 1, regulatory subunit 10 pseudogene /// similar to protein phosphatase 1, regulatory subunit 10 /// protein phosphatase 1, regulatory subunit 10	BC004771	52040 /// 667766 /// 677319	445.49	234.1	-1.9	0.036946
Rxra: retinoid X receptor alpha	U77683	20181	458.14	240.17	-1.91	0.008049
Sdr42e1: short chain dehydrogenase/reductase family 42E, member 1	AK014586	74032	880.33	461.49	-1.91	0.001329
AI317395: expressed sequence AI317395	BC018406	215929	653.89	343.23	-1.91	0.002744
Mm.90076.1	C86690		793.96	413.04	-1.92	0.024297
Hes6: hairy and enhancer of split 6 (Drosophila)	AF247040	55927	342.03	177.04	-1.93	0.006881
Gpcpd1: glycerophosphocholine phosphodiesterase GDE1 homolog (S. cerevisiae)	AV291259	74182	1798.6	929.6	-1.93	0.041931
Afm: afamin	BC026681	280662	4395.92	2281.44	-1.93	0.004917
Hist1h2bp: histone cluster 1, H2bp	M25487	319188	2497.58	1292.92	-1.93	0.002766
Car1: carbonic anhydrase 1	BC011223	12346	226.26	116.87	-1.94	0.001592
Ankrd33b: ankyrin repeat domain 33B	BI737125	67434	283.83	145.94	-1.94	0.002912
Crot: carnitine O-octanoyltransferase	BB283187	74114	5480.89	2823.87	-1.94	0.009649
Abat: 4-aminobutyrate aminotransferase	BF462185	268860	3074.65	1588.49	-1.94	0.003903
Gm11277 /// Gm13646 /// Hist1h2bc /// Hist1h2be /// Hist1h2bl /// Hist1h2bm /// Hist1h2bp /// LOC100046213: predicted gene 11277 /// predicted gene 13646 /// histone cluster 1, H2bc /// histone cluster 1, H2be /// histone cluster 1, H2bl /// histone cluster 1, H2bm /// histone cluster 1, H2bp /// similar to Hist1h2bj protein	M25487	100046213 /// 319179 /// 319185 /// 319186 /// 319188 /// 665596 /// 665622 /// 68024	3395.67	1754.47	-1.94	0.002775
LOC677317 /// Me1: similar to NADP-dependent malic enzyme (NADP-ME) (Malic enzyme 1) /// malic enzyme 1, NADP(+)-dependent, cytosolic	BC011081	17436 /// 677317	1905.63	981.78	-1.94	0.028634
Lipg: lipase, endothelial	BC020991	16891	434.86	222.66	-1.95	0.010596
LOC100047840 /// Stap1: similar to stem cell adaptor protein STAP-1 /// signal transducing adaptor family member 1	NM_019992	100047840 /// 56792	261.2	133.96	-1.95	0.00343
2010011I20Rik: RIKEN cDNA 2010011I20 gene	AK008190	67017	359.24	183.42	-1.96	0.015338
Dleu2: deleted in lymphocytic leukemia, 2	BB812902	668253	242.81	123.76	-1.96	0.009601
Tsc22d1: TSC22 domain family, member 1	AF201285	21807	2867.99	1454.46	-1.97	0.028148
Clec4f: C-type lectin domain family 4, member f	NM_016751	51811	1125.05	571.76	-1.97	0.000469
Rtn4: reticulon 4	NM_024226	68585	648.7	329.35	-1.97	0.005091
Enpp3: ectonucleotide pyrophosphatase/phosphodiesterase 3	AV224446	209558	271.24	137.61	-1.97	0.009489
BC025446: cDNA sequence BC025446	BC025446	223631	1376.9	700.3	-1.97	0.002829
Pnpla7: patatin-like phospholipase domain containing 7	BC027342	241274	2004.09	1019.37	-1.97	0.00143
Aqp9: aquaporin 9	NM_022026	64008	294.55	148.95	-1.98	0.005683
1110005A03Rik: RIKEN cDNA 1110005A03 gene	AK016897	74319	203.87	102.88	-1.98	0.004113
Mmd: monocyte to macrophage differentiation-associated	BC021914	67468	3361.13	1685.01	-1.99	0.002677
Mm.214467.1	BF580235		257.64	129.75	-1.99	0.007073
A930018M24Rik: RIKEN cDNA A930018M24 gene	BB312992	328399	264.83	132.34	-2	0.025901
Sdr9c7: 4short chain dehydrogenase/reductase family 9C, member 7	BB143568	70061	316.61	157.82	-2.01	0.019651
Mm.27508.1	BI329779		6602.34	3285.87	-2.01	0.006502
Pex11c: peroxisomal biogenesis factor 11 gamma	AK007848	69129	533.54	264.56	-2.02	0.002096
Mrpl9: mitochondrial ribosomal protein L9	AK021196	78523	231.34	114.14	-2.03	0.005832
Pex3: peroxisomal biogenesis factor 3	AK012827	56535	380.71	186.44	-2.04	0.000863
Acot12: acyl-CoA thioesterase 12	AB078618	74156	1413.63	691.52	-2.04	0.000892
Slc2a5: solute carrier family 2 (facilitated glucose transporter), member 5	NM_019741	56485	416.95	202.92	-2.05	0.002523
Dynlt3: dynein light chain Tctex-type 3	NM_025975	67117	303.25	147.64	-2.05	0.003258
9530008L14Rik: RIKEN cDNA 9530008L14 gene	AI256077	109254	2278.9	1112.57	-2.05	0.000243
Tlcd2: TLC domain containing 2	AK008522	380712	2350.85	1146.09	-2.05	0.004062
BC013529: cDNA sequence BC013529	BC013529	215751	1106.46	536.1	-2.06	0.002167
Cyp2b10: cytochrome P450, family 2, subfamily b, polypeptide 10	AF128849	13088	244.68	118.12	-2.07	0.040758
D14Ertd449e: DNA segment, Chr 14, ERATO Doi 449, expressed	BG072279	66039	1243.77	601.07	-2.07	0.000387
Car3: carbonic anhydrase 3	NM_007606	12350	8099.38	3900.26	-2.08	0.002004
Acsl1: acyl-CoA synthetase long-chain family member 1	BI413218	14081	1980.93	951.38	-2.08	0.004027
Dhrs1: dehydrogenase/reductase (SDR family) member 1	NM_026819	52585	2060.15	988.84	-2.08	0.002331
Ppm1k: protein phosphatase 1K (PP2C domain containing)	AK013741	243382	1931.02	927.68	-2.08	0.000277
Tmem33: transmembrane protein 33	AK012413	67878	281.06	134.68	-2.09	0.005195
Glyat: glycine-N-acyltransferase	BC010799	107146	1493.1	714.01	-2.09	0.002937
Adh4: alcohol dehydrogenase 4 (class II), pi polypeptide	NM_011996	26876	1896.18	901.26	-2.1	0.002428
Sult1b1: sulfotransferase family 1B, member 1	NM_019878	56362	738.31	351.59	-2.1	0.00061
Ido2: indoleamine 2,3-dioxygenase 2	BC026393	209176	256.59	122.17	-2.1	0.001851
LOC100047693 /// Pvrl3: similar to cell adhesion molecule nectin-3 beta /// poliovirus receptor-related 3	BG070704	100047693 /// 58998	1125.02	535.97	-2.1	0.007238
Akr1c20: aldo-keto reductase family 1, member C20	NM_054080	116852	287.11	136.11	-2.11	0.001872
Gm8465 /// Ppcs: predicted gene 8465 /// phosphopantothenoylcysteine synthetase	NM_026494	106564 /// 667114	225.81	106.69	-2.12	0.003207
Cyp2r1: cytochrome P450, family 2, subfamily r, polypeptide 1	BB139766	244209	273.69	128.07	-2.14	0.018
Sigmar1: sigma non-opioid intracellular receptor 1	AF226605	18391	555.94	258.59	-2.15	0.003964
Aplp2: amyloid beta (A4) precursor-like protein 2	AK013376	11804	286.7	132.92	-2.16	0.015756
Thrsp: thyroid hormone responsive SPOT14 homolog (Rattus)	BC009165	21835	9093.31	4208.23	-2.16	0.003083
Gbe1: glucan (1,4-alpha-), branching enzyme 1	NM_028803	74185	499.41	230.77	-2.16	0.01116
Tcta: T-cell leukemia translocation altered gene	BC019397	102791	509.15	235.44	-2.16	0.002491
Ccbl1: cysteine conjugate-beta lyase 1	BB039821	70266	387.33	178.75	-2.17	0.002677
Wdr33: WD repeat domain 33	AK009297	74320	323.58	148.96	-2.17	0.005043
BC089597: cDNA sequence BC089597	BC018263	216454	3490.64	1609.3	-2.17	0.021946
Dnase1l3: deoxyribonuclease 1-like 3	BC012671	13421	737.47	337.8	-2.18	0.000568
Mgll: monoglyceride lipase	AK006949	23945	883.99	405.13	-2.18	0.000656
Acy3: aspartoacylase (aminoacylase) 3	NM_027857	71670	1143.28	521.57	-2.19	4e-05
Cyp7a1: cytochrome P450, family 7, subfamily a, polypeptide 1	BB667338	13122	4765.19	2167.43	-2.2	0.002898
Gstt3: glutathione S-transferase, theta 3	BC003903	103140	913.07	414.32	-2.2	0.00522
Ctsc: cathepsin C	NM_009982	13032	1965.9	889.46	-2.21	0.049539
Dhrs4: dehydrogenase/reductase (SDR family) member 4	NM_030686	28200	990.54	447.64	-2.21	0.00184
Dnajb6: DnaJ (Hsp40) homolog, subfamily B, member 6	AK005680	23950	216.96	97.62	-2.22	0.00695
Mm.13052.2	AV174022		500.97	225.24	-2.22	0.016549
Oit3: oncoprotein induced transcript 3	AF356506	18302	609.71	272.83	-2.23	0.003629
Gdi2: guanosine diphosphate (GDP) dissociation inhibitor 2	AK013104	14569	263.62	117.8	-2.24	0.008193
Lonp2: lon peptidase 2, peroxisomal	NM_025827	66887	3848.64	1711.43	-2.25	0.001474
Kbtbd13: kelch repeat and BTB (POZ) domain containing 13	BB463553	74492	632.91	281.88	-2.25	0.000822
Nit2: nitrilase family, member 2	BC020153	52633	3219.21	1404.68	-2.29	0.000479
Fzd8: frizzled homolog 8 (Drosophila)	BB086994	14370	227.43	97.88	-2.32	0.002588
Igfals: insulin-like growth factor binding protein, acid labile subunit	NM_008340	16005	1015.41	435.19	-2.33	0.000102
Hsd17b2: hydroxysteroid (17-beta) dehydrogenase 2	BC012682	15486	3089.28	1322.52	-2.34	0.003235
C730048C13Rik: RIKEN cDNA C730048C13 gene	BB667865	319800	1804.35	770.75	-2.34	6.5e-05
Phlda3: pleckstrin homology-like domain, family A, member 3	NM_013750	27280	245.44	104.32	-2.35	0.029922
Hacl1: 2-hydroxyacyl-CoA lyase 1	NM_019975	56794	3951.08	1670.25	-2.37	0.001135
Cyp2j5: cytochrome P450, family 2, subfamily j, polypeptide 5	BF783609	13109	4795.53	2001.78	-2.4	4.2e-05
Folr2: folate receptor 2 (fetal)	BC022108	14276	189.94	78.74	-2.41	7.1e-05
Coq10b: coenzyme Q10 homolog B (S. cerevisiae)	AK006551	67876	1033.24	427.61	-2.42	0.01418
5730414N17Rik: RIKEN cDNA 5730414N17 gene	BB039237	70524	334.41	137.61	-2.43	0.000344
B230114P17Rik: RIKEN cDNA B230114P17 gene	BB304874	402735	916.8	377.21	-2.43	0.000809
Serpinf1: serine (or cysteine) peptidase inhibitor, clade F, member 1	AK012411	20317	3205.72	1315.62	-2.44	0.001542
Es31 /// Gm4738: esterase 31 /// predicted gene 4738	BC019147	13909 /// 382053	8099.56	3320.45	-2.44	0.004032
Gimap4: GTPase, IMAP family member 4	BC005577	107526	637.92	260.9	-2.45	0.004593
Mcm10: minichromosome maintenance deficient 10 (S. cerevisiae)	AK010648	70024	984.1	398.05	-2.47	0.011181
Cyp2c54: cytochrome P450, family 2, subfamily c, polypeptide 54	AI256046	404195	4692.7	1901.78	-2.47	0.012596
C730029A08Rik: RIKEN cDNA C730029A08 gene	BB428892	320926	3736.57	1502.96	-2.49	0.003183
D4Wsu53e: DNA segment, Chr 4, Wayne State University 53, expressed	BE447520	27981	834.69	333.69	-2.5	0.019883
Keg1: kidney expressed gene 1	NM_029550	64697	983.52	384.08	-2.56	0.018731
Zap70: zeta-chain (TCR) associated protein kinase	NM_009539	22637	265.1	103.1	-2.57	0.015971
Acly: ATP citrate lyase	BI456232	104112	401.06	155.16	-2.58	0.022351
Acot3: acyl-CoA thioesterase 3	NM_134246	171281	2728.25	1056.54	-2.58	0.035371
Npc1: Niemann Pick type C1	BB769209	18145	1012.65	390.95	-2.59	0.006705
Prkd3: protein kinase D3	BB667397	75292	172.91	66.87	-2.59	0.005117
Acot1 /// LOC100044830: acyl-CoA thioesterase 1 /// similar to acyl-CoA thioesterase	NM_012006	100044830 /// 26897	700.12	265.42	-2.64	0.020732
Nudt7: nudix (nucleoside diphosphate linked moiety X)-type motif 7	AK011172	67528	5851.86	2195.82	-2.66	0.002866
Paqr9: progestin and adipoQ receptor family member IX	AV103696	75552	2993.8	1112.13	-2.69	0.006721
LOC100048479 /// Onecut1: similar to hepatocyte nuclear factor 6 beta /// one cut domain, family member 1	NM_008262	100048479 /// 15379	208.6	77.02	-2.71	0.038221
Adamdec1: ADAM-like, decysin 1	NM_021475	58860	187.26	68.75	-2.72	0.0066
Cyp2d40: cytochrome P450, family 2, subfamily d, polypeptide 40	AK004984	71754	1310.38	482.24	-2.72	0.00555
Cyp4f14: cytochrome P450, family 4, subfamily f, polypeptide 14	BC011228	64385	2452.1	897.53	-2.73	0.000478
BC024137: cDNA sequence BC024137	BI144810	234757	694.37	251.58	-2.76	0.000952
Cyp2c68: cytochrome P450, family 2, subfamily c, polypeptide 68	AI265721	433247	5389.37	1954.77	-2.76	0.001975
E2f8 /// LOC100046261: E2F transcription factor 8 /// similar to myosin XV	AI256288	100046261 /// 108961	709.28	256.98	-2.76	0.013239
Nsl1: NSL1, MIND kinetochore complex component, homolog (S. cerevisiae)	BB410237	381318	173.66	62.61	-2.77	0.001094
2810007J24Rik: RIKEN cDNA 2810007J24 gene	AK012685	76971	6145.73	2207.1	-2.78	0.001116
Arhgap9: Rho GTPase activating protein 9	AU043488	216445	253.46	90.94	-2.79	0.000857
Clstn1: calsyntenin 1	BG065300	65945	316.49	113.09	-2.8	0.000343
Mm.24292.1	BB428892		1526.99	537.08	-2.84	0.004472
Mm.23581.1	BB505010		2418.47	851.16	-2.84	0.047377
Cyp7b1: cytochrome P450, family 7, subfamily b, polypeptide 1	NM_007825	13123	908.79	315.91	-2.88	0.016779
Acot4: acyl-CoA thioesterase 4	AA571017	171282	339.7	116.93	-2.91	0.004507
Raet1a /// Raet1b /// Raet1c /// Raet1d /// Raet1e: retinoic acid early transcript 1, alpha /// retinoic acid early transcript beta /// retinoic acid early transcript gamma /// retinoic acid early transcript delta /// retinoic acid early transcript 1E	NM_009016	19368 /// 19369 /// 19370 /// 379043 /// 56554	191.24	65.48	-2.92	0.032219
Adipor2: adiponectin receptor 2	BE632137	68465	1094.06	368.86	-2.97	0.001568
Timd4: T-cell immunoglobulin and mucin domain containing 4	BB323688	276891	208.89	69.74	-3	0.000176
Cela1: chymotrypsin-like elastase family, member 1	BC011218	109901	755.33	242.78	-3.11	0.000151
Mm.34287.1	AI551874		719.05	228.94	-3.14	0.002296
Saa4: serum amyloid A 4	NM_011316	20211	1039.92	322.9	-3.22	0.030036
Mm.197289.1	BG075370		144.93	44.52	-3.26	0.003317
Ugt3a1: UDP glycosyltransferases 3 family, polypeptide A1	BC025940	105887	1299.22	396.06	-3.28	0.000742
Lifr: leukemia inhibitory factor receptor	D17444	16880	2394.88	722.37	-3.32	0.001108
Orm1: orosomucoid 1	BE628912	18405	5535.48	1637.56	-3.38	0.044977
Cyp2g1: cytochrome P450, family 2, subfamily g, polypeptide 1	NM_013809	13108	582.57	166.88	-3.49	0.000577
Dio1: deiodinase, iodothyronine, type I	NM_007860	13370	2153.08	609.27	-3.53	0.005379
Cyp3a44: cytochrome P450, family 3, subfamily a, polypeptide 44	AB039380	337924	2300.84	613.1	-3.75	0.013535
A330049M08Rik: RIKEN cDNA A330049M08 gene	BC005730	230822	152.45	36.7	-4.15	0.035127
1500017E21Rik: RIKEN cDNA 1500017E21 gene	AW114007	668215	141.16	32.74	-4.31	0.000572
Csrp3: cysteine and glycine-rich protein 3	NM_013808	13009	902.9	202.72	-4.45	0.008462
Emr4: EGF-like module containing, mucin-like, hormone receptor-like sequence 4	AF396935	52614	225.53	49.85	-4.52	3.2e-05
Dolpp1: dolichyl pyrophosphate phosphatase 1	AK002544	57170	663.52	116.62	-5.69	0.001854
Mpp4: membrane protein, palmitoylated 4 (MAGUK p55 subfamily member 4)	AB059357	227157	127.26	22.31	-5.7	0.03609
Mup3: major urinary protein 3	M16359	17842	7281.95	1009.28	-7.22	0.00253
Serpina4-ps1: serine (or cysteine) peptidase inhibitor, clade A, member 4, pseudogene 1	BF383739	321018	403.67	43.43	-9.29	0.029689
LOC100048885 /// LOC100189605 /// Mup1 /// Mup10 /// Mup12 /// Mup13 /// Mup2 /// Mup7 /// Mup8: major urinary protein LOC100048885 /// major urinary protein 17 /// major urinary protein 1 /// major urinary protein 10 /// major urinary protein 12 /// major urinary protein 13 /// major urinary protein 2 /// major urinary protein 7 /// major urinary protein 8	NM_031188	100039008 /// 100039054 /// 100039089 /// 100041658 /// 100041687 /// 100048885 /// 100189605 /// 17840 /// 17841	12805	917.95	-13.95	0.001392
Slco1a1: solute carrier organic anion transporter family, member 1a1	AB031813	28248	256.8	18.23	-14.08	0.046357
Lect1: leukocyte cell derived chemotaxin 1	NM_010701	16840	363.49	25.26	-14.39	0.037678
Cd163: CD163 antigen	NM_053094	93671	466.41	25.14	-18.55	2.1e-05
Mup5: major urinary protein 5	M16360	17844	3082.46	159.71	-19.3	0.010253
Mup1 /// Mup10 /// Mup2 /// Mup3: major urinary protein 1 /// major urinary protein 10 /// major urinary protein 2 /// major urinary protein 3	M27608	100039008 /// 17840 /// 17841 /// 17842	9231.11	200.54	-46.03	0.013094
Genes shown in bold are innate innate immunity genes catalogoued by Innate Immunity Databsae (IDB).
Number of up regulated innate immunity genes-101
Number of down regulated innate immunity genes-22
