# Supplementary material for: Genomic Expression Analyses Reveal Lysosomal, Innate Immunity Proteins, as Disease Correlates in Murine Models of a Lysosomal Storage Disorder
Source: PLoS One. 2012 Oct 19;7(10):e48273. doi: 10.1371/journal.pone.0048273 (PMC3477142; doi:10.1371/journal.pone.0048273)
Supplement: Table S3 — List of differentially expressed genes in the spleen across three age groups (20–71 days) of Npc1−/− mice. Up regulated innate immunity genes listed in InnateDB are shown in bold letters. (XLS) [file pone.0048273.s006.xls]

## Sheet: Spleen gene list
Spleen gene list with 'fold change ³1.5, p< 0.05' in Npc1-/- mice
Gene	Accession	EntrezGene	Control mean signal	NPC mean signal	Fold change	P value
Atp6v0d2: ATPase, H+ transporting, lysosomal V0 subunit D2	BB769890	242341	10.52	610.83	58.08	0.019937
Gpnmb: glycoprotein (transmembrane) nmb	NM_053110	93695	52.14	1041.64	19.98	0.0211
Hal: histidine ammonia lyase	L07645	15109	13.5	135.8	10.06	0.01821
Clec7a: C-type lectin domain family 7, member a	NM_020008	56644	225.96	2192.1	9.7	0.013809
Gm11428: predicted gene 11428	AA666504	100034251	170.49	1507.81	8.84	0.014647
Trim29: tripartite motif-containing 29	BC027353	72169	13.16	113.78	8.65	0.022643
Atf3: activating transcription factor 3	BC019946	11910	35.12	293.87	8.37	0.020652
Mmp12: matrix metallopeptidase 12	BC019135	17381	24.25	199.88	8.24	0.029417
Ahnak2: AHNAK nucleoprotein 2	BB378317	100041194	19.52	149.19	7.64	0.022138
Dnahc2: dynein, axonemal, heavy chain 2	BB016751	327954	17.41	131.5	7.55	0.041604
Cdkn1c: cyclin-dependent kinase inhibitor 1C (P57)	NM_009876	12577	36.87	252.07	6.84	0.034361
Mm.138637.1	AI426376		37.31	232.61	6.23	0.019268
Ms4a7: membrane-spanning 4-domains, subfamily A, member 7	BC024402	109225	121.43	754.01	6.21	0.011763
Fabp5 /// Gm6166: fatty acid binding protein 5, epidermal /// predicted gene 6166	BC002008	16592 /// 620603	777.44	4745.2	6.1	0.012601
9430019H13Rik: RIKEN cDNA 9430019H13 gene	AI592978	77250	67.5	396.6	5.88	0.029591
Msr1: macrophage scavenger receptor 1	AA183642	20288	37.35	218.91	5.86	0.036737
Anpep: alanyl (membrane) aminopeptidase	NM_008486	16790	51.44	260	5.05	0.02283
Elane: elastase, neutrophil expressed	NM_015779	50701	157.65	737.92	4.68	0.019506
F10: coagulation factor X	NM_007972	14058	48.24	220.09	4.56	0.012343
Ms4a3: membrane-spanning 4-domains, subfamily A, member 3	NM_133246	170813	93.22	421.3	4.52	0.044185
Cd177: CD177 antigen	BC027283	68891	141.01	631.61	4.48	0.041286
Chi3l3 /// Chi3l4: chitinase 3-like 3 /// chitinase 3-like 4	AY065557	104183 /// 12655	147.08	652.02	4.43	0.020118
Chi3l3: chitinase 3-like 3	NM_009892	12655	511.1	2216.95	4.34	0.022188
Lgals3: lectin, galactose binding, soluble 3	X16834	16854	866.71	3724.68	4.3	0.01104
Ltb4r1: leukotriene B4 receptor 1	NM_008519	16995	33.79	142.91	4.23	0.015608
Vat1: vesicle amine transport protein 1 homolog (T californica)	BB559097	26949	137.56	561.58	4.08	0.013393
Slc6a8: solute carrier family 6 (neurotransmitter transporter, creatine), member 8	BG069516	102857	48.33	195.01	4.04	0.029868
Lcn2: lipocalin 2	X14607	16819	488.71	1970.67	4.03	0.038668
S100a1: S100 calcium binding protein A1	AI266795	20193	130.67	523.79	4.01	0.014826
Olfm4: olfactomedin 4	AV290148	380924	84.96	332.65	3.92	0.032763
Prom1: prominin 1	NM_008935	19126	40.26	155	3.85	0.02414
Npy: neuropeptide Y	NM_023456	109648	81.16	311.52	3.84	0.030307
Mpo: myeloperoxidase	NM_010824	17523	478.31	1825.2	3.82	0.01466
1100001G20Rik: RIKEN cDNA 1100001G20 gene	AV006463	66107	363.4	1368.72	3.77	0.02482
Entpd1: ectonucleoside triphosphate diphosphohydrolase 1	AV117919	12495	55.66	203.07	3.65	0.025259
Camp: cathelicidin antimicrobial peptide	NM_009921	12796	1425.26	5146.69	3.61	0.015697
Ltf: lactotransferrin	NM_008522	17002	610.21	2152.92	3.53	0.015737
Gpr137b-ps: G protein-coupled receptor 137B, pseudogene	BB726971	664862	206.33	712	3.45	0.015658
Clec1b: C-type lectin domain family 1, member b	NM_019985	56760	254.7	876.13	3.44	0.021762
Pglyrp1: peptidoglycan recognition protein 1	NM_009402	21946	116.47	401.1	3.44	0.015015
Gp49a /// Lilrb4: glycoprotein 49 A /// leukocyte immunoglobulin-like receptor, subfamily B, member 4	U05264	14727 /// 14728	338.1	1162.65	3.44	0.033668
Adam8: a disintegrin and metallopeptidase domain 8	NM_007403	11501	109.32	373.51	3.42	0.024056
Npl: N-acetylneuraminate pyruvate lyase	BC022734	74091	69.39	235.81	3.4	5.7e-05
Gp1bb /// Sept5: glycoprotein Ib, beta polypeptide /// septin 5	AF033350	14724 /// 18951	66.65	226.8	3.4	0.019515
Ms4a6d: membrane-spanning 4-domains, subfamily A, member 6D	NM_026835	68774	141.63	474.18	3.35	0.024197
Fam20c: family with sequence similarity 20, member C	NM_030565	80752	47.29	157.11	3.32	0.034751
Prtn3: proteinase 3	U97073	19152	250.21	817.26	3.27	0.037735
Fcnb: ficolin B	AK010913	14134	110.75	350.3	3.16	0.036566
Hk3: hexokinase 3	BB324660	212032	142.88	432.73	3.03	0.044939
Hp: haptoglobin	NM_017370	15439	252.5	756.12	2.99	0.033926
Ngp: neutrophilic granule protein	NM_008694	18054	2413.63	7208.22	2.99	0.003565
F5: coagulation factor V	NM_007976	14067	100.25	289.13	2.88	0.035398
Gpr137b: G protein-coupled receptor 137B	AK010724	83924	294.68	849.37	2.88	0.024383
Ttyh2: tweety homolog 2 (Drosophila)	BF585303	117160	140.1	401.39	2.87	0.006882
Mmp9: matrix metallopeptidase 9	NM_013599	17395	73.73	207.91	2.82	0.047493
Lrp12: low density lipoprotein-related protein 12	AV254798	239393	80.95	224.37	2.77	0.007299
Odz4: odd Oz/ten-m homolog 4 (Drosophila)	AB025413	23966	74.42	204.73	2.75	0.014454
Gp5: glycoprotein 5 (platelet)	NM_008148	14729	127.58	346.56	2.72	0.022323
Gnaz: guanine nucleotide binding protein, alpha z subunit	AI326356	14687	117.36	318.37	2.71	0.016671
Ctsb: cathepsin B	M14222	13030	267.71	724.07	2.7	0.016908
Itga2b: integrin alpha 2b	NM_010575	16399	448.46	1195.26	2.67	0.023964
Gpr137b /// LOC100044979: G protein-coupled receptor 137B /// similar to Gpr137b protein	AW546472	100044979 /// 83924	91.73	244.37	2.66	0.01623
Cdkn1a: cyclin-dependent kinase inhibitor 1A (P21)	AK007630	12575	86.38	228.82	2.65	0.013023
F13a1: coagulation factor XIII, A1 subunit	NM_028784	74145	199.63	518.14	2.6	0.020688
Lrp1: low density lipoprotein receptor-related protein 1	AV345706	16971	68.65	177.93	2.59	0.036763
Dnmt3a: DNA methyltransferase 3A	BB795491	13435	114.99	297.18	2.58	0.017563
Fam129b: family with sequence similarity 129, member B	BF166604	227737	171.51	442.6	2.58	0.021288
Il18bp: interleukin 18 binding protein	AF110803	16068	87.78	222.61	2.54	0.029296
Vwf: Von Willebrand factor homolog	BB667216	22371	225.69	572.01	2.53	0.023642
Anxa4: annexin A4	NM_013471	11746	241.88	604.86	2.5	0.029885
Gp1bb: glycoprotein Ib, beta polypeptide	NM_010327	14724	343.38	840.21	2.45	0.029871
Lipa: lysosomal acid lipase A	AI596237	16889	280.24	679.23	2.42	0.014895
Anxa1: annexin A1	NM_010730	16952	993.7	2399.61	2.41	0.043228
Slc7a2: solute carrier family 7 (cationic amino acid transporter, y+ system), member 2	AV244175	11988	141.85	340.93	2.4	0.017167
F630110N24Rik: RIKEN cDNA F630110N24 gene	AV307274	73822	356.29	855.56	2.4	0.000587
Nceh1: arylacetamide deacetylase-like 1	AV369935	320024	119.78	286.89	2.4	0.027719
Cd4: CD4 antigen	NM_013488	12504	84.16	201.28	2.39	0.036317
Mrvi1: MRV integration site 1	BB800078	17540	128.95	301.57	2.34	0.032334
Pld3: phospholipase D family, member 3	NM_011116	18807	504.61	1181.43	2.34	0.021992
Galc: galactosylceramidase	AK010101	14420	114.08	264.1	2.32	0.021128
Ctsd: cathepsin D	NM_009983	13033	1526.12	3501.71	2.29	0.00102
Tcirg1: T-cell, immune regulator 1, ATPase, H+ transporting, lysosomal V0 protein A3	NM_016921	27060	284.51	652.14	2.29	0.034973
Amdhd2: amidohydrolase domain containing 2	AV298377	245847	206.77	468.49	2.27	0.013043
Alox12: arachidonate 12-lipoxygenase	BB554189	11684	244.59	552.37	2.26	0.042881
Man1c1: mannosidase, alpha, class 1C, member 1	BB392263	230815	130.93	296.46	2.26	0.00918
Rab27b: RAB27b, member RAS oncogene family	BE980253	80718	110.04	247.96	2.25	0.041724
Rilpl2: Rab interacting lysosomal protein-like 2	BG076340	80291	497.3	1116.37	2.24	0.021407
Itgb3: integrin beta 3	AV352983	16416	451.96	1004.09	2.22	0.04031
Tifab: TRAF-interacting protein with forkhead-associated domain, family member B	BE133443	212937	84.92	188.46	2.22	0.045995
Itpripl2: inositol 1,4,5-triphosphate receptor interacting protein-like 2	BB794845	319622	237.51	526.91	2.22	0.028046
Rrbp1: ribosome binding protein 1	NM_133626	81910	148	326.22	2.2	0.042738
Apobec1: apolipoprotein B mRNA editing enzyme, catalytic polypeptide 1	BC003792	11810	555.86	1209.3	2.18	0.023955
Ethe1: ethylmalonic encephalopathy 1	BC010592	66071	145.07	316.46	2.18	0.000531
Tmem106a: transmembrane protein 106A	BC022145	217203	134.98	289.81	2.15	0.034765
Serpine2: serine (or cysteine) peptidase inhibitor, clade E, member 2	NM_009255	20720	255.74	547.05	2.14	0.045542
S100a9: S100 calcium binding protein A9 (calgranulin B)	NM_009114	20202	4382.22	9353.31	2.13	0.014906
Lrg1: leucine-rich alpha-2-glycoprotein 1	NM_029796	76905	289.31	616.51	2.13	0.018857
Tubb1: tubulin, beta 1	AW493179	545486	426.51	907.42	2.13	0.039517
Dhrs3: dehydrogenase/reductase (SDR family) member 3	NM_011303	20148	200.66	424.45	2.12	0.008185
Tmem40: transmembrane protein 40	BB468188	94346	143.76	304.07	2.12	0.029921
Hexb: hexosaminidase B	NM_010422	15212	606.33	1278.77	2.11	0.021555
Psap: prosaposin	BM212050	19156	802.64	1688.09	2.1	0.030138
Plin3: perilipin 3	BC011116	66905	166.44	348.23	2.09	0.02603
Lgmn: legumain	NM_011175	19141	503.15	1042.39	2.07	0.03368
Treml1: triggering receptor expressed on myeloid cells-like 1	AK017256	71326	189.45	387.54	2.05	0.035889
Jun: Jun oncogene	NM_010591	16476	146.44	298.77	2.04	0.022671
S100a8: S100 calcium binding protein A8 (calgranulin A)	NM_013650	20201	5215.28	10649.7	2.04	0.008297
Cstb: cystatin B	NM_007793	13014	1118.94	2287.14	2.04	0.037187
Fbxo32: F-box protein 32	AF441120	67731	140.44	287.06	2.04	0.047545
Kalrn: kalirin, RhoGEF kinase	AK008844	545156	138.32	280.49	2.03	0.039345
Stxbp5: syntaxin binding protein 5 (tomosyn)	BM899291	78808	106.31	213.92	2.01	0.003917
Mfsd11: major facilitator superfamily domain containing 11	BG069370	69900	144.99	289.72	2	0.007866
Amz1: archaelysin family metallopeptidase 1	AV238106	231842	146.76	293.59	2	0.036773
Cd300a: CD300A antigen	AI536469	217303	461.91	919.43	1.99	0.037353
Cd93: CD93 antigen	AV319144	17064	224.47	447.14	1.99	0.012918
Pdxk: pyridoxal (pyridoxine, vitamin B6) kinase	BG063905	216134	281.34	558.82	1.99	0.03217
Cybb: cytochrome b-245, beta polypeptide	AV373944	13058	507.78	1005.94	1.98	0.042807
Med12l: mediator of RNA polymerase II transcription, subunit 12 homolog (yeast)-like	BM022689	329650	109.17	215.81	1.98	0.042285
Bhlhe40: basic helix-loop-helix family, member e40	NM_011498	20893	187.18	367.97	1.97	0.027336
Rbpms2: RNA binding protein with multiple splicing 2	BC021788	71973	193.8	379.48	1.96	0.04519
P2rx4: purinergic receptor P2X, ligand-gated ion channel 4	AF089751	18438	336.5	656.21	1.95	0.045491
Soat1: sterol O-acyltransferase 1	BG064396	20652	354.11	688.95	1.95	0.037717
Ptplad2: protein tyrosine phosphatase-like A domain containing 2	AV291250	66775	168.73	329.82	1.95	0.026702
Litaf: LPS-induced TN factor	AV360881	56722	475.8	918.55	1.93	0.039982
Pgd: phosphogluconate dehydrogenase	BB558114	110208	490.55	949.02	1.93	0.048913
Lgals1: lectin, galactose binding, soluble 1	AI642438	16852	1524.66	2925.23	1.92	0.009668
Plin2: perilipin 2	NM_007408	11520	892.24	1708.69	1.92	0.019358
Slc15a3: solute carrier family 15, member 3	NM_023044	65221	154.53	296.74	1.92	0.0387
Dusp3: dual specificity phosphatase 3 (vaccinia virus phosphatase VH1-related)	AV287497	72349	336.54	642.05	1.91	0.031654
Rab11fip5: RAB11 family interacting protein 5 (class I)	BQ177085	52055	126.07	241.42	1.91	0.033344
Timp2: tissue inhibitor of metalloproteinase 2	M93954	21858	522.08	989.51	1.9	0.035281
Ctsz: cathepsin Z	NM_022325	64138	949.98	1794.54	1.89	0.039989
Adpgk: ADP-dependent glucokinase	BC021526	72141	149.9	283.44	1.89	0.030097
Cndp2: CNDP dipeptidase 2 (metallopeptidase M20 family)	NM_023149	66054	1230.92	2310.37	1.88	0.034845
Ptgir: prostaglandin I receptor (IP)	AV373771	19222	125.42	233.95	1.87	0.032939
Cebpb: CCAAT/enhancer binding protein (C/EBP), beta	NM_009883	12608	293.34	546.51	1.86	0.026374
Hexa: hexosaminidase A	U07631	15211	1026.83	1910.56	1.86	0.027158
Gyg: glycogenin	AU017667	27357	501.14	933.83	1.86	0.011453
Gns: glucosamine (N-acetyl)-6-sulfatase	BB543167	75612	1046.68	1912.82	1.83	0.047054
Naglu: alpha-N-acetylglucosaminidase (Sanfilippo disease IIIB)	NM_013792	27419	152.33	277.01	1.82	0.036701
Tmem140: transmembrane protein 140	BC020080	68487	197.21	359.13	1.82	0.021136
Wrb: tryptophan rich basic protein	BM898575	71446	175.58	319.48	1.82	0.033822
Atp13a2: ATPase type 13A2	BM944122	74772	288.2	523.66	1.82	0.037716
Hip1: huntingtin interacting protein 1	BB794880	215114	220.11	399.79	1.82	0.025574
Coro1c: coronin, actin binding protein 1C	AW548837	23790	155.9	282	1.81	0.009101
Cited2: Cbp/p300-interacting transactivator, with Glu/Asp-rich carboxy-terminal domain, 2	NM_010828	17684	409.55	737.54	1.8	0.04355
Ctsl: cathepsin L	J02583	13039	670.05	1202.27	1.79	0.020729
Gm10307 /// Paox: predicted gene 10307 /// polyamine oxidase (exo-N4-amino)	AK010469	212503 /// 624275	469.35	838.31	1.79	0.038509
Sgpl1: sphingosine phosphate lyase 1	NM_009163	20397	195.76	347.4	1.77	0.017381
Sepx1: selenoprotein X 1	NM_013759	27361	414.12	732.46	1.77	0.032464
Colec12: collectin sub-family member 12	NM_130449	140792	181.04	318.69	1.76	0.044068
Bri3: brain protein I3	NM_018772	55950	612.32	1077.79	1.76	0.021172
2810001A02Rik: RIKEN cDNA 2810001A02 gene	BE952576	72146	194.58	341.72	1.76	0.03217
Gas2l1: growth arrest-specific 2 like 1	BB769886	78926	209.91	369.47	1.76	0.028523
Mt1: metallothionein 1	NM_013602	17748	1176.67	2051.5	1.74	0.002277
Tom1: target of myb1 homolog (chicken)	BB765813	21968	374.5	648.19	1.73	0.03027
Igf2r: insulin-like growth factor 2 receptor	BG092290	16004	198.88	342.73	1.72	0.008011
Pmp22: peripheral myelin protein 22	NM_008885	18858	171.73	294.89	1.72	0.04464
Nat6: N-acetyltransferase 6	NM_019750	56441	156.95	268.98	1.71	0.018455
Mgst1: microsomal glutathione S-transferase 1	BI150149	56615	680.36	1165.62	1.71	0.044855
Ptgr1: prostaglandin reductase 1	BC014865	67103	231.56	395.38	1.71	0.004693
Dtnbp1: dystrobrevin binding protein 1	AK017400	94245	231.63	394.33	1.7	0.028602
2010002N04Rik: RIKEN cDNA 2010002N04 gene	BI963682	106878	149.95	253.42	1.69	0.030805
Grn: granulin	AV166504	14824	2113.37	3547.65	1.68	0.012179
Rhob: ras homolog gene family, member B	BC018275	11852	289.98	486.68	1.68	0.032491
Atp6v1b2: ATPase, H+ transporting, lysosomal V1 subunit B2	NM_007509	11966	436.75	733.73	1.68	0.007504
Galnt3: UDP-N-acetyl-alpha-D-galactosamine:polypeptide N-acetylgalactosaminyltransferase 3	AK019995	14425	243.94	405.85	1.66	0.01156
5230400M03Rik: RIKEN cDNA 5230400M03 gene	BB312292	329406	156.21	259.79	1.66	0.049545
Tmbim1: transmembrane BAX inhibitor motif containing 1	BC004752	69660	296.69	488.89	1.65	0.032829
Epb4.1l3: erythrocyte protein band 4.1-like 3	NM_013813	13823	537.88	883.66	1.64	0.047596
Dgat2: diacylglycerol O-acyltransferase 2	AK002443	67800	197.61	324.88	1.64	0.003626
Bicd2: bicaudal D homolog 2 (Drosophila)	NM_029791	76895	212.54	348.36	1.64	0.023786
0610012G03Rik: RIKEN cDNA 0610012G03 gene	BC021536	106264	228.6	372.12	1.63	0.040783
Atp6v0c: ATPase, H+ transporting, lysosomal V0 subunit C	AV212820	11984	2092.65	3380.47	1.62	0.00582
Gusb: glucuronidase, beta	NM_010368	110006	387.47	626.06	1.62	0.027535
Nrp1: neuropilin 1	AK011144	18186	169.16	272.15	1.61	0.032472
Tcn2: transcobalamin 2	BB515151	21452	368.49	592.42	1.61	0.045398
Atp6v1c1: ATPase, H+ transporting, lysosomal V1 subunit C1	AA987147	66335	657.65	1059.33	1.61	0.007234
Cebpd: CCAAT/enhancer binding protein (C/EBP), delta	BB831146	12609	336.49	537.33	1.6	0.045472
Atp6v1a: ATPase, H+ transporting, lysosomal V1 subunit A	NM_007508	11964	325.78	521.13	1.6	0.005899
Npc2: Niemann Pick type C2	BC007190	67963	2189.73	3483.84	1.59	0.049595
Atp6v0b: ATPase, H+ transporting, lysosomal V0 subunit B	AV339131	114143	599.74	954.83	1.59	0.024051
Pnpla7: patatin-like phospholipase domain containing 7	BC027342	241274	246.09	391.49	1.59	0.030898
Flot2: flotillin 2	BB118974	14252	256.74	405.87	1.58	0.020275
Gba: glucosidase, beta, acid	BB241507	14466	239.89	379.51	1.58	0.040193
Fam125b: family with sequence similarity 125, member B	AK012178	72543	277.03	437.37	1.58	0.003837
Gabarapl1: gamma-aminobutyric acid (GABA) A receptor-associated protein-like 1	AF180518	57436	612	963.63	1.57	0.035035
Dnase1l1: deoxyribonuclease 1-like 1	AK009174	69537	297.9	469.11	1.57	0.000492
Tpp1: tripeptidyl peptidase I	AI266910	12751	311.91	487.01	1.56	0.01067
Xrcc1: X-ray repair complementing defective repair in Chinese hamster cells 1	NM_009532	22594	268.54	418.38	1.56	0.00143
Tmed3: transmembrane emp24 domain containing 3	NM_025360	66111	425.68	664.03	1.56	0.019357
Commd9: COMM domain containing 9	BB264843	76501	238.53	372.7	1.56	0.038425
Gp9: glycoprotein 9 (platelet)	NM_018762	54368	220.92	339.86	1.54	0.039623
Lmna: lamin A	AV238225	16905	188.41	289.02	1.53	0.007596
Atp6ap2: ATPase, H+ transporting, lysosomal accessory protein 2	AV121721	70495	1268	1930.99	1.52	0.01204
Usp19: ubiquitin specific peptidase 19	BC006916	71472	200.26	304.33	1.52	0.048106
2310044G17Rik: RIKEN cDNA 2310044G17 gene	AK009800	217732	299.16	453.68	1.52	0.023357
Tpra1: transmembrane protein, adipocyte asscociated 1	NM_011906	24100	285.55	429.77	1.51	0.000273
Atp6ap2: ATPase, H+ transporting, lysosomal accessory protein 2	BB560955	70495	1247.82	1886.01	1.51	0.011464
Cttn: cortactin	AV009769	13043	361.4	542.37	1.5	0.00743
C230096C10Rik: RIKEN cDNA C230096C10 gene	BG064982	230866	373.37	560.28	1.5	0.013988
Ppap2a: phosphatidic acid phosphatase type 2A	NM_008903	19012	500.21	332.95	-1.5	0.049047
Postn: periostin, osteoblast specific factor	BI110565	50706	337.38	214.7	-1.57	0.045125
Slc46a3: solute carrier family 46, member 3	BC006902	71706	337.62	215.24	-1.57	0.00988
Csf1r: colony stimulating factor 1 receptor	AK004947	12978	540.22	305.15	-1.77	0.044007
Npnt: nephronectin	AA223007	114249	569.14	316.44	-1.8	0.01154
Hpgd: hydroxyprostaglandin dehydrogenase 15 (NAD)	AV026552	15446	793.68	433.83	-1.83	0.03211
Folr4: folate receptor 4 (delta)	NM_022888	64931	285.01	155.68	-1.83	0.020669
Emr4: EGF-like module containing, mucin-like, hormone receptor-like sequence 4	AF396935	52614	729.78	365.39	-2	0.028278
Hs3st2: heparan sulfate (glucosamine) 3-O-sulfotransferase 2	BB494451	195646	244.46	122.4	-2	0.008304
Marco: macrophage receptor with collagenous structure	NM_010766	17167	860.76	428.3	-2.01	0.023016
Trf: transferrin	AF440692	22041	826.86	409.43	-2.02	0.03056
Timd4: T-cell immunoglobulin and mucin domain containing 4	BB323688	276891	419.62	204.01	-2.06	0.01582
Cd86: CD86 antigen	NM_019388	12524	212.58	99.96	-2.13	0.007052
Cd5l: CD5 antigen-like	NM_009690	11801	911.86	369.67	-2.47	0.013194
LOC100047162 /// LOC676175: similar to immunoglobulin kappa-chain /// similar to Ig kappa chain V-V region MPC11 precursor	U55641	100047162 /// 676175	584.46	206.29	-2.83	0.030143
Cd163: CD163 antigen	NM_053094	93671	488.94	66.58	-7.34	0.006646
C6: complement component 6	NM_016704	12274	210.1	13.75	-15.28	0.005834
Genes shown in bold are innate immunity genes catalogoued by Innate Immunity Databsae (IDB).
Number of up regulated innate immunity genes-32
Number of down regulated innate immunity genes-3
