# Supplementary material for: Genomic Expression Analyses Reveal Lysosomal, Innate Immunity Proteins, as Disease Correlates in Murine Models of a Lysosomal Storage Disorder
Source: PLoS One. 2012 Oct 19;7(10):e48273. doi: 10.1371/journal.pone.0048273 (PMC3477142; doi:10.1371/journal.pone.0048273)
Supplement: Table S5 — List of 18 secretory genes up regulated in brain and liver of Npc1−/− mice. (XLS) [file pone.0048273.s008.xls]

## Sheet: Sheet1
Secretory genes up regulated in both brain and liver of Npc1-/- mice
Gene	Accession	EntrezGene	Fold change in brain	Fold change in liver
Lyz1: lysozyme 1	AV058500	17110	12.2	6.4
Lyz2: lysozyme 2	AW208566	17105	9.62	6.91
C1qb: complement component 1, q subcomponent, beta polypeptide	BB111335	12260	3.7	2.2
Lgals3: lectin, galactose binding, soluble 3	X16834	16854	3.38	36.39
C1qa: complement component 1, q subcomponent, alpha polypeptide	NM_007572	12259	2.72	1.61
Ctsz: cathepsin Z	NM_022325	64138	2.39	2.29
Cd44: CD44 antigen	AW146109	12505	2.28	4.94
Grn: granulin	M86736	14824	2.26	1.58
Ctss: cathepsin S	NM_021281	13040	1.95	4.97
Ctsd: cathepsin D	NM_009983	13033	1.86	2.43
Lgals1: lectin, galactose binding, soluble 1	AI642438	16852	1.85	5.76
Timp2: tissue inhibitor of metalloproteinase 2	M93954	21858	1.85	3.94
Ctla2a: cytotoxic T lymphocyte-associated protein 2 alpha	NM_007796	13024	1.72	1.83
Man2b1: mannosidase 2, alpha B1	BC005430	17159	1.71	1.51
Naglu: alpha-N-acetylglucosaminidase (Sanfilippo disease IIIB)	NM_013792	27419	1.64	1.8
Hexb: hexosaminidase B	NM_010422	15212	1.62	2.58
Ctsb: cathepsin B	M14222	13030	1.54	4.06
Fmod: fibromodulin	BB504826	14264	1.53	2.9
